# Supplementary material for: Loss of thyroid gland circadian PER2 rhythmicity in aged mice and its potential association with thyroid cancer development
Source: Cell Death Dis. 2022 Oct 26;13(10):898. doi: 10.1038/s41419-022-05342-2 (PMC9596494; doi:10.1038/s41419-022-05342-2)
Supplement: Supplementary file 9 — Data Set 1 [file 41419_2022_5342_MOESM9_ESM.xlsx]

## Sheet: data2
Gene_ID	Transcript_ID	Gene_Symbol	Description	15WK-thyroid_TPM	261_TPM	267_TPM	284_TPM	485_TPM	486_TPM	488_TPM	cont4_TPM	Group2/Group1.fc	Group2/Group1.volume	Group2/Group1.stat_results	Group2/Group1.raw.pval	Group2/Group1.bh.pval	Group3/Group1.fc	Group3/Group1.volume	Group3/Group1.stat_results	Group3/Group1.raw.pval	Group3/Group1.bh.pval	Group3/Group2.fc	Group3/Group2.volume	Group3/Group2.stat_results	Group3/Group2.raw.pval	Group3/Group2.bh.pval	Group2/Group1.fc.sd	Group3/Group1.fc.sd	Group3/Group2.fc.sd	Group1.mean	Group2.mean	Group3.mean	Group1.sd	Group2.sd	Group3.sd	N_15WK-thyroid	N_cont4	N_485	N_486	N_488	N_261	N_267	N_284	15WK-thyroid_FPKM	cont4_FPKM	485_FPKM	486_FPKM	488_FPKM	261_FPKM
11302	NM_001198785,NM_001198787,NM_007377	Aatk	apoptosis-associated tyrosine kinase	10.8925	11.3992	13.1883	9.64972	15.7621	14.0647	10.8514	4.6857	1.18017	1.99869	0.800235	0.544821	0.69405	1.07877	1.93668	0.373058	0.764292	0.861323	-1.094	2.05593	-0.953053	0.396051	0.752301	0.435025	0.423783	0.235545	1.88276	2.12176	1.99215	0.395826	0.180466	0.151371	2.16265	1.60287	2.32438	2.06259	1.9783	1.94273	2.16205	1.87166	2.90995	1.3342	4.23012	3.68502	3.03335	3.11663
11303	NM_013454	Abca1	ATP-binding cassette, sub-family A (ABC1), member 1	93.1056	73.5588	106.336	78.5143	85.3259	88.8764	66.392	87.9888	-1.21439	4.63369	-2.64093	0.110389	0.349086	-1.14067	4.68002	-1.2324	0.339575	0.56065	1.06462	4.54064	0.488398	0.654029	0.868385	0.182718	0.266137	0.320386	4.77592	4.49569	4.58604	0.0279974	0.180561	0.26466	4.79572	4.75613	4.61232	4.58705	4.28771	4.40268	4.88945	4.46598	24.8734	25.0538	22.8991	23.286	18.5589	20.1115
11304	NM_007378	Abca4	ATP-binding cassette, sub-family A (ABC1), member 4	0.456037	0.391654	0.541033	0.279259	0.3803	0.55846	0.659611	0.052862	1.03059	0.149648	0.495612	0.691199	0.797249	1.01101	0.137154	0.182187	0.880638	0.932973	-1.01937	0.158516	-0.661076	0.545031	0.818186	0.127874	0.125826	0.0725073	0.129482	0.172956	0.145282	0.116032	0.0537442	0.048671	0.211528	0.0474346	0.130773	0.154628	0.233467	0.109736	0.200754	0.125355	0.121831	0.015052	0.102062	0.146319	0.184384	0.107081
11305	NM_007379	Abca2	ATP-binding cassette, sub-family A (ABC1), member 2	96.366	155.583	124.805	100.885	143.314	136.641	145.111	71.3723	1.59977	5.00511	3.99703	0.120954	0.358111	1.39496	4.91189	1.85593	0.161725	0.432505	-1.14682	5.25575	-0.945178	0.434005	0.768609	0.245541	0.418164	0.362182	4.67764	5.3555	5.15786	0.228008	0.0911176	0.350533	4.83887	4.51641	5.39677	5.25105	5.41869	5.52831	5.11389	4.83139	25.7444	20.3225	38.4617	35.8005	40.5636	42.5377
11306	NM_009592	Abcb7	ATP-binding cassette, sub-family B (MDR/TAP), member 7	22.2294	20.7271	21.8843	19.7122	17.6311	17.1954	18.2626	35.3313	-1.84926	2.85383	-2.37846	0.233969	0.456343	-1.54128	3.00332	-1.71053	0.334236	0.557472	1.19982	2.57266	2.98104	0.0724649	0.645988	0.533825	0.516907	0.152701	3.33155	2.44461	2.70742	0.51422	0.143342	0.0526355	2.96794	3.69516	2.46156	2.29354	2.57872	2.66843	2.76729	2.68655	5.93863	10.0602	4.73172	4.50527	5.10503	5.66694
11307	NM_009593	Abcg1	ATP-binding cassette, sub-family G (WHITE), member 1	10.6422	16.6496	22.8499	27.0499	15.5896	18.3313	9.95651	7.21112	1.09637	2.12504	0.763562	0.504337	0.663488	1.62383	2.38389	3.27635	0.0584622	0.353627	1.4811	2.45951	2.25219	0.0913712	0.645988	0.290542	0.361203	0.435798	2.05971	2.19244	2.75911	0.111719	0.268205	0.343492	2.1387	1.98071	2.31145	2.38055	1.88532	2.38641	2.82794	3.06297	2.84309	2.05328	4.18381	4.80289	2.78319	4.55212
11308	NM_001077190,NM_001077192,NM_001077193,NM_001331043,NM_001331044,NM_001331045,NM_007380,NM_145994	Abi1	abl-interactor 1	64.0014	68.0413	72.8289	85.2051	61.0891	74.1876	63.5901	75.6821	-1.16432	4.33079	-1.43486	0.342824	0.537507	-1.02279	4.42564	-0.193263	0.86621	0.923877	1.13838	4.31491	1.76336	0.166065	0.671966	0.223548	0.254295	0.183662	4.44193	4.22244	4.40942	0.201131	0.0975703	0.155602	4.29971	4.58415	4.12095	4.31555	4.2308	4.29003	4.35282	4.5854	17.0981	21.5496	16.3947	19.4375	17.7757	18.603
11350	NM_001112703,NM_001283045,NM_001283046,NM_001283047,NM_009594	Abl1	c-abl oncogene 1, non-receptor tyrosine kinase	54.6024	96.6778	81.1136	62.5737	78.2293	89.3205	77.7409	33.6471	1.57854	4.19072	2.77438	0.21311	0.439017	1.52432	4.16734	2.03717	0.167588	0.437737	-1.03557	4.50765	-0.270398	0.810936	0.929284	0.337201	0.460456	0.323007	3.87434	4.53293	4.4825	0.332709	0.0548565	0.318315	4.1096	3.63908	4.48418	4.59233	4.52227	4.79232	4.49886	4.15632	14.5871	9.58063	20.9946	23.4024	21.7313	26.4324
11352	NM_001136104,NM_009595	Abl2	v-abl Abelson murine leukemia viral oncogene 2 (arg, Abelson-related gene)	24.0905	31.311	32.1778	41.8841	30.5462	29.8816	27.4958	19.8628	1.02989	3.06809	0.811077	0.478162	0.642686	1.2449	3.20104	2.43064	0.125888	0.40206	1.20877	3.22328	2.02502	0.154187	0.668052	0.086789	0.223638	0.233965	3.04692	3.08941	3.36295	0.0374611	0.078288	0.220478	3.07341	3.02043	3.16859	3.01205	3.08759	3.20616	3.26765	3.61505	6.43583	5.6557	8.19777	7.82912	7.68605	8.56065
11363	NM_007381	Acadl	acyl-Coenzyme A dehydrogenase, long-chain	202.75	130.285	142.534	117.36	126.797	139.443	193.038	192.794	-1.24256	5.59911	-1.52147	0.261843	0.476936	-1.47603	5.46989	-6.22923	0.0136495	0.333944	-1.1879	5.31899	-1.12849	0.350349	0.7312	0.355214	0.152817	0.381266	5.75795	5.44464	5.19623	0.0456438	0.35227	0.145841	5.79023	5.72568	5.20009	5.28542	5.84841	5.25707	5.3018	5.02982	54.1652	54.8959	34.0288	36.5347	53.9609	35.6209
11364	NM_007382	Acadm	acyl-Coenzyme A dehydrogenase, medium chain	222.832	106.136	113.345	69.3895	119.878	117.431	133.877	217.236	-1.68323	5.50419	-8.12502	0.0133518	0.235772	-2.22371	5.28477	-5.27543	0.0336477	0.338841	-1.3211	4.93642	-1.69748	0.198795	0.678921	0.15967	0.378348	0.409923	5.89261	5.14138	4.73964	0.0173919	0.15872	0.377948	5.90491	5.88031	5.10704	5.00264	5.31446	4.93911	4.97606	4.30374	59.53	61.8556	32.1719	30.7675	37.4233	29.0185
11370	NM_017366	Acadvl	acyl-Coenzyme A dehydrogenase, very long chain	227.748	116.798	139.535	122.324	143.734	128.211	171.891	211.829	-1.41234	5.63606	-3.28554	0.0593839	0.287788	-1.67379	5.50652	-9.43218	0.00348409	0.333944	-1.18512	5.26858	-1.6033	0.219364	0.685796	0.256965	0.12532	0.26471	5.8906	5.39252	5.14748	0.0763716	0.245354	0.0993608	5.94461	5.8366	5.39978	5.14361	5.63416	5.09446	5.26211	5.08589	60.8435	60.316	38.5742	33.592	48.0494	31.9334
11409	NM_007383	Acads	acyl-Coenzyme A dehydrogenase, short chain	72.5154	56.2457	68.9571	39.4592	85.7822	76.9602	68.5078	47.8997	1.13784	4.34717	0.834095	0.523036	0.677489	-1.23738	4.09849	-1.03528	0.382896	0.592744	-1.40794	4.18725	-2.12118	0.135148	0.660285	0.328238	0.471569	0.403036	4.25501	4.44131	3.94773	0.289551	0.154598	0.372206	4.45976	4.05027	4.61876	4.36949	4.33569	4.02298	4.27656	3.54365	19.3726	13.6389	23.0216	20.1639	19.1503	15.378
11416	NM_001272035,NM_001331067,NM_015728	Slc33a1	solute carrier family 33 (acetyl-CoA transporter), member 1	46.9866	34.1186	43.7043	38.0552	53.4326	44.9952	38.8738	79.1783	-1.51112	3.96788	-1.57343	0.324575	0.524675	-1.71848	3.8666	-2.09667	0.254903	0.49971	-1.13723	3.58727	-1.17284	0.307878	0.716052	0.548956	0.536531	0.273977	4.27685	3.68123	3.49571	0.507028	0.210416	0.175466	3.91833	4.63537	3.92344	3.5768	3.54346	3.3221	3.67297	3.49206	12.5526	22.5451	14.3398	11.789	10.8666	9.32829
11419	NM_001289791,NM_009597	Asic1	acid-sensing (proton-gated) ion channel 1	1.86576	3.66472	2.51573	2.18507	2.52861	4.04889	4.51587	1.71424	1.08377	0.856317	0.810674	0.482044	0.645317	-1.02898	0.77937	-0.459082	0.680031	0.805515	-1.11518	0.833974	-1.08843	0.357179	0.733284	0.240106	0.142625	0.250278	0.80025	0.916311	0.759035	0.0876183	0.223549	0.112539	0.738295	0.862206	0.704359	0.894689	1.14989	0.884897	0.724102	0.668105	0.498441	0.488112	0.678611	1.06083	1.26234	1.00196
11421	NM_001281819,NM_009598,NM_207624	Ace	angiotensin I converting enzyme (peptidyl-dipeptidase A) 1	25.3538	26.922	41.1785	37.9887	22.8666	19.1771	24.5943	19.8253	-1.27632	2.89637	-2.19489	0.13118	0.369342	1.21782	3.21672	1.48339	0.256298	0.500721	1.55433	3.02719	2.70295	0.0562153	0.645988	0.271365	0.326619	0.407739	3.07771	2.72572	3.36201	0.0838682	0.25808	0.315667	3.13702	3.01841	2.78668	2.44261	2.94786	3.00231	3.59292	3.49081	6.77333	5.64502	6.13678	5.02448	6.87496	7.36067
11423	NM_001290010,NM_009599	Ache	acetylcholinesterase	3.88447	54.0535	26.4464	29.6274	21.9115	29.4973	23.4356	2.7799	3.18702	1.85809	21.2537	0.000791347	0.235772	4.54031	2.01641	7.46054	0.0167621	0.333944	1.42463	3.1185	1.69754	0.21718	0.685796	0.133823	0.506107	0.520964	1.20143	2.87364	3.38422	0.0363925	0.12878	0.504797	1.22717	1.1757	2.73867	2.99518	2.88706	3.95939	3.01475	3.17853	1.03774	0.791544	5.88046	7.72843	6.55106	14.7786
11426	NM_001199136,NM_001199137	Macf1	microtubule-actin crosslinking factor 1	204.837	213.413	167.058	195.922	206.413	248.062	199.608	143.77	1.36315	5.78941	1.74701	0.261379	0.476556	1.12551	5.65489	0.634372	0.597835	0.748316	-1.21114	5.87738	-1.52451	0.205092	0.681132	0.37935	0.40554	0.313988	5.57025	6.01719	5.74082	0.323867	0.197525	0.244075	5.79925	5.34124	5.91931	6.24454	5.88771	5.98594	5.4978	5.73872	54.7227	40.937	55.3957	64.9933	55.7974	58.3487
11428	NM_007386	Aco1	aconitase 1	61.3406	50.9169	66.7946	55.2353	60.4387	58.0929	56.9419	51.7965	-1.11929	4.11747	-2.25431	0.118072	0.35636	-1.11852	4.11798	-1.36387	0.274967	0.515413	1.00069	4.03747	0.00837659	0.993861	0.998235	0.114489	0.199032	0.206716	4.19956	4.03697	4.03797	0.0706747	0.0900715	0.186061	4.24954	4.14959	4.10283	3.93433	4.07376	3.87768	4.24201	3.99423	16.3873	14.7485	16.2201	15.2206	15.9173	13.921
11429	NM_080633	Aco2	aconitase 2, mitochondrial	379.092	276.99	244.295	217.414	294.355	257.384	313.441	393.983	-1.10699	6.52896	-2.21968	0.153271	0.387609	-1.42618	6.34144	-3.5754	0.0695117	0.359141	-1.28834	6.27063	-2.32266	0.10888	0.64793	0.114165	0.247987	0.272573	6.60269	6.45605	6.09053	0.0108447	0.113649	0.24775	6.61036	6.59502	6.52603	6.32492	6.51721	6.37035	6.00219	5.89906	101.275	112.182	78.9969	67.4357	87.6176	75.7311
11430	NM_001271898,NM_015729	Acox1	acyl-Coenzyme A oxidase 1, palmitoyl	150.625	134.131	136.085	105.677	119.675	119.831	121.234	138.148	-1.17873	5.22401	-3.62812	0.0510124	0.277929	-1.15864	5.23668	-1.56002	0.232947	0.483406	1.01734	5.11912	0.184903	0.867486	0.951165	0.102046	0.23069	0.232328	5.34397	5.10673	5.13154	0.0694794	0.0747394	0.219978	5.3931	5.29484	5.10287	5.034	5.18333	5.29318	5.2204	4.88103	40.2397	39.336	32.1174	31.3964	33.8891	36.6723
11431	NM_001110239,NM_021330	Acp1	acid phosphatase 1, soluble	31.6726	14.3246	23.2109	20.68	18.4974	24.5749	11.5921	16.8635	-1.60977	2.76242	-1.93463	0.192689	0.423015	-1.43777	2.85319	-1.49944	0.27784	0.518392	1.11963	2.52045	0.576224	0.595407	0.842527	0.542322	0.53114	0.490017	3.12711	2.44026	2.60328	0.409942	0.355049	0.337723	3.41698	2.83723	2.52375	2.74612	2.0509	2.21851	2.85065	2.74066	8.4614	4.80169	4.9642	6.43874	3.24039	3.91645
11432	NM_007387	Acp2	acid phosphatase 2, lysosomal	36.0612	36.4573	42.3701	30.4115	38.4991	42.8466	35.4129	30.8288	-1.06456	3.51239	-2.71848	0.0849016	0.322547	-1.10137	3.48746	-1.12975	0.368704	0.582515	-1.03458	3.44294	-0.398238	0.726624	0.897637	0.0523135	0.212233	0.213299	3.55781	3.46754	3.4185	0.0337859	0.0399401	0.209526	3.5817	3.53392	3.47766	3.50145	3.42352	3.4102	3.63205	3.21325	9.63383	8.77816	10.3321	11.226	9.89915	9.9677
11433	NM_001102404,NM_001102405,NM_007388	Acp5	acid phosphatase 5, tartrate resistant	27.9294	15.4184	24.9146	28.3534	18.216	12.1844	19.5628	24.9193	-1.8899	2.77297	-3.88531	0.059834	0.287928	-1.39593	3.0197	-1.92465	0.193591	0.45688	1.35387	2.5608	1.27187	0.272538	0.704669	0.409208	0.432905	0.595233	3.26988	2.35157	2.78866	0.0166673	0.408868	0.432584	3.25809	3.28166	2.50242	1.88871	2.66358	2.2993	2.94658	3.12009	7.46141	7.09549	4.88867	3.19238	5.46848	4.21551
11434	NM_001205049,NM_001277245,NM_001277246,NM_001277247,NM_013455	Acr	acrosin prepropeptide	0.653508	2.81977	0.696914	1.14329	3.12205	2.35192	0.848276	0.140733	1.2878	0.343251	2.03854	0.136907	0.373642	1.1869	0.305845	1.52157	0.225754	0.478177	-1.08501	0.508936	-0.572652	0.598048	0.843403	0.296702	0.266625	0.356014	0.206276	0.571181	0.453475	0.127231	0.268038	0.234311	0.296242	0.116311	0.828182	0.592037	0.293324	0.707419	0.245659	0.407348	0.174586	0.040072	0.837873	0.616213	0.237123	0.770947
11443	NM_009601	Chrnb1	cholinergic receptor, nicotinic, beta polypeptide 1 (muscle)	30.977	53.0945	62.6726	74.7874	36.5752	53.7407	41.6997	23.7938	1.24707	3.46248	2.23137	0.112181	0.351121	1.81362	3.71155	5.56988	0.0121418	0.333944	1.45431	3.8862	3.03319	0.0392368	0.645988	0.234362	0.255188	0.308548	3.30688	3.62541	4.16575	0.111455	0.206163	0.229562	3.38569	3.22807	3.41263	3.82425	3.63936	3.93892	4.16038	4.39795	8.27558	6.77501	9.81578	14.0803	11.6565	14.5164
11444	NM_009602	Chrnb2	cholinergic receptor, nicotinic, beta polypeptide 2 (neuronal)	2.2286	2.01014	1.09437	1.17233	1.78023	2.47426	1.84063	1.17388	-1.12949	0.659046	-1.84037	0.287019	0.496861	-1.24563	0.572768	-3.03012	0.119987	0.39632	-1.10282	0.501493	-2.46243	0.089031	0.645988	0.137683	0.156291	0.0993144	0.752712	0.577035	0.435841	0.129461	0.0468661	0.087561	0.844255	0.66117	0.524914	0.615704	0.590487	0.531701	0.36007	0.415753	0.595375	0.334248	0.477765	0.648267	0.514521	0.549587
11450	NM_009605	Adipoq	adiponectin, C1Q and collagen domain containing	211.505	80.5724	85.8724	32.3729	68.1248	41.4309	85.8755	177.656	-3.02649	4.86977	-4.2692	0.037253	0.25796	-3.02569	4.87	-3.64117	0.0559391	0.352998	1.00027	4.13622	0.000692683	0.999481	0.99985	0.638337	0.751416	0.959924	5.73368	4.13603	4.13642	0.159133	0.618183	0.734373	5.8462	5.62115	4.28224	3.45785	4.668	4.53756	4.58285	3.28884	56.5041	50.5855	18.2828	10.8551	24.0052	22.0291
11459	NM_001272041,NM_009606	Acta1	actin, alpha 1, skeletal muscle	70.5758	607.779	120.522	572.712	27.3386	34.1131	61.5068	773.346	-5.52291	4.53231	-1.59543	0.336921	0.532854	1.60886	6.26331	0.405169	0.73406	0.841904	8.88561	4.78732	3.65878	0.0390107	0.645988	2.21526	2.51883	1.49189	5.92967	3.46424	6.61571	2.1244	0.62794	1.3533	4.42749	7.43185	3.01692	3.1937	4.18211	7.55051	5.06386	7.23277	18.8545	220.201	7.33693	8.9378	17.1933	166.171
11461	NM_007393	Actb	actin, beta	3244.99	4423.83	4244.1	5258.94	3651.31	3763.71	3729.81	2842.92	1.01694	9.9368	0.101327	0.927169	0.95678	1.17685	10.0415	1.24484	0.405567	0.607784	1.15725	10.0537	1.27191	0.309911	0.716127	0.372692	0.272328	0.28692	9.9247	9.94893	10.1596	0.255674	0.271164	0.0937721	9.74391	10.1055	10.1055	10.1055	9.63582	10.1055	10.1055	10.2679	866.906	809.49	979.912	986.11	1042.61	1209.51
11464	NM_009608	Actc1	actin, alpha, cardiac muscle 1	2.30754	0.438247	5.64612	2.59119	0.543298	0.305576	2.56965	13.0347	-2.58611	0.770068	-1.56551	0.340833	0.535941	-1.98263	1.11847	-1.07999	0.437993	0.633404	1.30438	0.501836	0.955081	0.402788	0.755467	1.25673	1.33678	0.695244	1.7163	0.345514	0.728883	1.20062	0.371306	0.587789	0.867329	2.56527	0.181939	0.0840801	0.770523	0.123228	1.29701	0.766412	0.616464	3.7115	0.145806	0.080062	0.718306	0.11982
11465	NM_001313923,NM_009609	Actg1	actin, gamma, cytoplasmic 1	1499.07	1999.5	1887.65	2266.03	1394.94	1218.13	1402.62	1489.56	1.0485	8.62912	0.994586	0.475908	0.641181	1.41464	8.8417	3.7772	0.0346442	0.338841	1.3492	8.87677	3.68113	0.059879	0.645988	0.0995608	0.220029	0.203316	8.59502	8.66335	9.09546	0.092162	0.0376631	0.199797	8.66019	8.52985	8.68509	8.61986	8.68509	9.06216	8.9144	9.30981	400.481	424.136	374.364	319.156	392.082	546.678
11468	NM_009610	Actg2	actin, gamma 2, smooth muscle, enteric	1.29754	1.22765	1.7487	1.99703	3.21193	2.54472	1.86527	1.83644	-1.02685	0.709625	-0.202115	0.864787	0.917667	-1.17245	0.603419	-1.21216	0.388041	0.595188	-1.14179	0.587385	-1.71609	0.16129	0.669276	0.278776	0.279213	0.193074	0.728996	0.690769	0.499474	0.243309	0.136076	0.13697	0.556951	0.901041	0.846502	0.630991	0.594814	0.349614	0.530618	0.618191	0.346641	0.522905	0.861994	0.666729	0.521407	0.335649
11474	NM_013456	Actn3	actinin alpha 3	13.9646	79.5848	52.9948	78.4955	13.2723	12.2855	58.2343	56.3314	-1.55055	3.00967	-0.551604	0.632964	0.75713	1.94463	3.79217	1.03405	0.47814	0.663636	3.01525	3.41442	2.1946	0.143144	0.665465	1.76711	1.32579	1.25668	3.34265	2.70987	4.30215	1.28475	1.2133	0.327313	2.43419	4.2511	2.12926	1.89596	4.10438	4.51586	3.92533	4.46524	3.73068	16.0397	3.56193	3.21885	16.2785	21.7591
11475	NM_007392	Acta2	actin, alpha 2, smooth muscle, aorta	95.4285	46.0141	48.9329	34.8651	70.4424	60.1741	51.4865	42.5854	-1.2229	4.22438	-0.617697	0.636367	0.759661	-1.65603	3.99161	-1.53947	0.338937	0.560018	-1.35418	3.85681	-2.39842	0.0748685	0.645988	0.676098	0.681787	0.315891	4.37202	4.08172	3.64429	0.641154	0.214548	0.231853	4.82539	3.91866	4.32773	3.984	3.93342	3.73151	3.81989	3.38148	25.4939	12.1257	18.9048	15.7659	14.3923	12.5806
11477	NM_001110204,NM_001110205,NM_007394	Acvr1	activin A receptor, type 1	17.2383	23.5656	31.4032	29.3519	24.7574	23.553	26.2052	15.6415	1.11549	2.79356	1.47743	0.245026	0.465039	1.2826	2.8898	2.69714	0.0909882	0.375487	1.1498	2.9725	1.27436	0.275626	0.706701	0.179169	0.226054	0.273718	2.71583	2.87351	3.0749	0.0643444	0.167216	0.216703	2.67033	2.76133	2.89394	2.69702	3.02958	2.82742	3.23064	3.16664	4.60524	4.45375	6.64421	6.17101	7.32526	6.44302
11479	NM_007395	Acvr1b	activin A receptor, type 1B	41.9061	46.46	44.8722	32.9016	55.3368	65.8422	50.1224	28.9114	1.3063	3.80402	2.26238	0.207516	0.435104	-1.01885	3.60266	-0.128311	0.907709	0.947338	-1.33092	3.78982	-2.66829	0.0796655	0.645988	0.249967	0.32809	0.267715	3.61616	4.00164	3.58922	0.221873	0.115135	0.241693	3.77304	3.45927	3.97771	4.12686	3.90035	3.74636	3.71038	3.31091	11.1953	8.2322	14.8509	17.251	14.011	12.7025
11480	NM_007396	Acvr2a	activin receptor IIA	24.3595	26.6616	25.3115	18.5257	22.7032	21.7965	22.6905	29.3397	-1.45398	2.99867	-2.60686	0.18584	0.416208	-1.34609	3.05891	-1.86238	0.215097	0.471075	1.08015	2.79586	0.77383	0.491733	0.795234	0.301838	0.348411	0.248975	3.28081	2.7408	2.85203	0.274325	0.125905	0.214794	3.08683	3.47478	2.77934	2.60012	2.84292	2.98767	2.96404	2.60438	6.50768	8.35415	6.09291	5.71078	6.3428	7.28949
11481	NM_001313757,NM_007397	Acvr2b	activin receptor IIB	17.1671	23.8628	18.3586	10.6219	20.0738	23.5637	21.1894	13.4215	1.04637	2.661	1.21941	0.31673	0.518185	-1.12611	2.54139	-0.665315	0.571913	0.731294	-1.17833	2.57281	-0.918195	0.45172	0.776487	0.0852336	0.444551	0.446585	2.6285	2.6939	2.45716	0.0522138	0.0673682	0.441474	2.66543	2.59158	2.62485	2.69739	2.75946	2.84188	2.55442	1.97516	4.58622	3.82161	5.38727	6.17381	5.92317	6.52426
11482	NM_001277255,NM_001277257,NM_001277258,NM_001277259,NM_009612	Acvrl1	activin A receptor, type II-like 1	67.635	83.6397	73.6354	50.8209	101.379	87.545	80.5519	35.1536	1.55287	4.3362	1.77063	0.299016	0.505096	1.1868	4.15204	0.610988	0.610273	0.756914	-1.30844	4.46714	-1.65755	0.201013	0.679654	0.516794	0.609858	0.405284	4.03034	4.66527	4.27742	0.48721	0.172342	0.366815	4.37485	3.68583	4.8642	4.56103	4.57059	4.58771	4.37196	3.87259	18.0688	10.0096	27.2073	22.9372	22.5171	22.8677
11484	NM_023113	Aspa	aspartoacylase	15.584	14.8004	8.87954	5.19884	14.1761	14.2018	14.3449	12.9773	-1.29457	2.36309	-6.11189	0.0253013	0.243805	-1.74444	2.11757	-2.86587	0.103202	0.385458	-1.3475	1.95724	-1.50126	0.261728	0.699623	0.105493	0.485154	0.496437	2.55665	2.18418	1.75389	0.00516525	0.105366	0.485127	2.553	2.56031	2.20049	2.0716	2.28043	2.25391	1.72258	1.28517	4.16331	3.69515	3.80447	3.72095	4.0099	4.04652
11486	NM_001272052,NM_007398	Ada	adenosine deaminase	3.1537	2.96037	2.0766	10.3655	2.04848	2.34958	1.201	0.826379	-1.19736	0.648917	-0.89603	0.525302	0.678933	1.24077	0.934479	0.60847	0.585962	0.740315	1.48566	0.765919	1.33037	0.310777	0.716187	0.414232	0.839166	0.743533	0.791728	0.531867	1.10297	0.401837	0.100574	0.7367	1.07587	0.507586	0.588126	0.591721	0.415753	0.732185	0.625324	1.9514	0.842518	0.235302	0.549757	0.615601	0.335721	0.809387
11487	NM_007399	Adam10	a disintegrin and metallopeptidase domain 10	57.0852	40.3793	57.0675	52.0915	42.8981	47.0753	45.9373	65.4862	-1.52875	3.97515	-4.39329	0.101635	0.339479	-1.37998	4.05413	-2.40614	0.101562	0.384266	1.10781	3.75388	0.986678	0.411118	0.75916	0.202804	0.307765	0.259289	4.29311	3.68075	3.82846	0.185227	0.082585	0.245785	4.16213	4.42408	3.62511	3.6415	3.77564	3.55256	4.02403	3.90878	15.2504	18.6465	11.5127	12.3339	12.8411	11.04
11488	NM_001110778,NM_009613	Adam11	a disintegrin and metallopeptidase domain 11	3.76524	7.00739	3.66458	5.38959	8.83404	6.31148	3.91757	1.39314	1.27242	1.13592	1.16984	0.347656	0.540983	1.19274	1.09513	0.950592	0.452314	0.643384	-1.06681	1.27542	-0.392639	0.71627	0.893475	0.461686	0.403705	0.41158	0.975343	1.32292	1.22962	0.321507	0.331341	0.244154	1.20268	0.748003	1.68577	1.24657	1.03642	1.41725	0.953577	1.31804	1.00589	0.39668	2.37081	1.65364	1.0951	1.91587
11489	NM_007400	Adam12	a disintegrin and metallopeptidase domain 12 (meltrin alpha)	5.479	3.72387	5.60483	4.19679	5.89256	5.766	3.69384	3.75416	-1.23218	1.29978	-2.84267	0.0696902	0.304904	-1.28475	1.2655	-2.93161	0.0705551	0.360166	-1.04266	1.12733	-0.411867	0.702241	0.887443	0.176564	0.207616	0.253457	1.45909	1.15787	1.0976	0.0708485	0.161726	0.195153	1.50918	1.40899	1.3127	1.17087	0.990032	0.899446	1.28961	1.10374	1.46373	1.06895	1.5814	1.51072	1.03256	1.01813
11490	NM_001037722,NM_009614	Adam15	a disintegrin and metallopeptidase domain 15 (metargidin)	101.763	91.0238	133.066	118.543	101.548	110.992	96.1463	72.663	1.10587	4.79525	0.778247	0.575	0.715884	1.19721	4.8513	1.10951	0.374674	0.587322	1.08259	4.9253	0.784572	0.510566	0.801736	0.265077	0.360818	0.25275	4.7232	4.86839	4.98288	0.261317	0.0444928	0.248803	4.90798	4.53842	4.8663	4.91389	4.82498	4.70877	5.19444	5.04543	27.1863	20.69	27.2528	29.0804	26.8763	24.8866
11491	NM_001277266,NM_001291871,NM_009615,NR_102380,NR_120376	Adam17	a disintegrin and metallopeptidase domain 17	33.1289	34.3031	37.1198	42.8149	34.8078	42.9988	32.7634	41.3226	-1.22018	3.53196	-1.35043	0.380501	0.566874	-1.15293	3.5743	-0.918025	0.487991	0.67142	1.05833	3.43198	0.750439	0.501092	0.798795	0.306473	0.329206	0.188779	3.67842	3.39132	3.47312	0.288674	0.102923	0.158254	3.4743	3.88255	3.34596	3.50914	3.31888	3.32942	3.44719	3.64273	8.85046	11.7662	9.34147	11.2659	9.15851	9.37871
11492	NM_001291890,NM_001291891,NM_001311209,NM_009616	Adam19	a disintegrin and metallopeptidase domain 19 (meltrin beta)	8.41526	11.5681	12.4318	19.6205	15.3912	20.7294	10.2001	4.97952	1.38415	1.99904	2.13766	0.122303	0.359487	1.38238	1.99822	1.85163	0.16506	0.435067	-1.00128	2.24633	-0.00644938	0.995174	0.998249	0.359684	0.419431	0.49514	1.77825	2.24725	2.24541	0.173393	0.31513	0.381912	1.90086	1.65565	2.29604	2.53514	1.91057	1.96318	2.09305	2.67998	2.24815	1.41786	4.13058	5.43121	2.85129	3.16279
11496	NM_001007220,NM_001007221,NM_001098225,NM_001310439,NM_001310440	Adam22	a disintegrin and metallopeptidase domain 22	19.8757	22.7123	20.3077	15.7059	19.6358	23.8716	14.783	19.909	-1.30934	2.7289	-2.59154	0.0817836	0.319516	-1.23853	2.77163	-2.16743	0.121934	0.398008	1.05717	2.5812	0.500683	0.643079	0.863062	0.242848	0.228615	0.277484	2.93024	2.5414	2.62162	0.130849	0.204582	0.187466	2.83771	3.02276	2.59608	2.71309	2.31504	2.78109	2.66864	2.41511	5.30983	5.66887	5.26971	6.25447	4.13237	6.20972
11498	NM_009620	Adam4	a disintegrin and metallopeptidase domain 4	10.162	26.1715	12.94	12.3411	31.2601	40.7564	21.2443	9.29953	1.97736	2.59587	4.76027	0.029269	0.246235	1.19893	2.27737	0.928245	0.443508	0.637295	-1.64927	2.74933	-2.13422	0.106855	0.646884	0.352376	0.484389	0.585805	2.15025	3.13383	2.412	0.0884134	0.341104	0.476252	2.08773	2.21277	3.20062	3.43659	2.76427	2.96188	2.14351	2.13062	2.71481	2.64794	8.38935	10.6784	5.93852	7.15547
11501	NM_001291066,NM_007403	Adam8	a disintegrin and metallopeptidase domain 8	2.98694	10.1882	15.366	37.228	9.56918	15.1879	7.72235	2.85046	1.66037	1.43624	4.17956	0.0293242	0.246235	2.68051	1.6835	2.8792	0.0969092	0.379989	1.61441	2.16595	1.34788	0.290381	0.711011	0.293157	0.852258	0.887958	1.11632	1.84783	2.53883	0.109125	0.27209	0.845243	1.03916	1.19349	1.76722	2.15112	1.62515	1.8093	2.34211	3.46509	0.797967	0.811636	2.56811	3.97931	2.15867	2.78552
11502	NM_001270996,NM_007404	Adam9	a disintegrin and metallopeptidase domain 9 (meltrin gamma)	52.868	60.5208	74.7256	81.0781	57.4037	53.6546	53.4365	53.1937	-1.13259	4.03365	-2.14713	0.125772	0.36353	1.16363	4.23237	1.68999	0.198603	0.459806	1.31791	4.13918	3.00577	0.0560028	0.645988	0.13381	0.217074	0.229493	4.12446	3.94484	4.3431	0.0786111	0.108284	0.20234	4.06888	4.18005	4.02833	3.82249	3.98371	4.12041	4.39323	4.51566	14.1238	15.1463	15.4056	14.0578	14.9374	16.5468
11504	NM_009621	Adamts1	a disintegrin-like and metallopeptidase (reprolysin type) with thrombospondin type 1 motif, 1	24.1042	111.495	73.5247	106.948	34.8346	39.1216	24.6657	19.9726	1.12944	3.13695	1.25448	0.330169	0.528525	3.26964	3.81028	8.56493	0.0122121	0.333944	2.89492	3.91842	6.35461	0.00458403	0.496626	0.241242	0.344778	0.417987	3.05037	3.22598	4.7595	0.0343225	0.238788	0.343065	3.07464	3.0261	3.34645	3.38053	2.95095	5.01242	4.369	4.89709	6.43949	5.68698	9.34864	10.25	6.89492	30.4835
11512	NM_007405	Adcy6	adenylate cyclase 6	107.052	162.839	142.991	116.723	187.233	204.052	168.715	72.7114	2.04136	5.2428	4.40738	0.0881372	0.326509	1.47809	5.02722	2.05622	0.162623	0.43376	-1.38108	5.54499	-2.38727	0.0943483	0.645988	0.343316	0.423866	0.33795	4.75325	5.78278	5.31698	0.302752	0.161886	0.296654	4.96733	4.53917	5.80216	5.9341	5.61207	5.6182	5.30764	5.02511	28.5991	20.7038	50.2482	53.4627	47.1618	44.5213
11513	NM_001037723,NM_001037724,NM_001109756,NM_007406	Adcy7	adenylate cyclase 7	15.1789	28.8948	36.7644	46.7499	31.7851	45.0306	21.3947	13.3028	1.55819	2.85468	2.73051	0.108466	0.346739	1.84234	2.96076	4.56841	0.0411324	0.340332	1.18236	3.31112	0.803414	0.468369	0.783832	0.404863	0.332977	0.521014	2.55261	3.19248	3.43416	0.0408174	0.4028	0.330466	2.52375	2.58148	3.2263	3.57731	2.77384	3.10279	3.43596	3.76372	4.05508	3.78781	8.53024	11.7982	5.98056	7.90006
11515	NM_001291910,NM_009624	Adcy9	adenylate cyclase 9	46.78	49.758	39.9909	28.9019	41.7811	52.2685	42.2956	35.0704	-1.08743	3.73756	-0.942239	0.470813	0.637297	-1.21726	3.65394	-1.21249	0.315159	0.543429	-1.11939	3.59531	-0.767502	0.513228	0.803791	0.190491	0.388645	0.367204	3.79851	3.67759	3.51488	0.162008	0.100201	0.353268	3.91307	3.68396	3.58639	3.78485	3.66153	3.84795	3.55229	3.14439	12.4974	9.9859	11.2129	13.6946	11.8231	13.6042
11517	NM_001025372,NM_007407	Adcyap1r1	adenylate cyclase activating polypeptide 1 receptor 1	6.08734	3.92688	4.33252	3.3645	5.07799	5.6794	4.52558	2.0336	-1.08652	1.22314	-0.377333	0.770203	0.851032	-1.22565	1.12817	-0.916022	0.522778	0.697245	-1.12806	1.07431	-3.67113	0.0584576	0.645988	0.448771	0.455558	0.0820179	1.28445	1.16474	0.990906	0.448443	0.0171632	0.080202	1.60155	0.967357	1.18434	1.15753	1.15236	0.945811	1.0835	0.943401	1.62625	0.579045	1.36279	1.48803	1.26506	1.07364
11518	NM_001024458,NM_001102444,NM_001331080,NM_001331081,NM_001331082,NM_001331083,NM_001331084,NM_001331085,NM_001331086,NM_001331087,NM_013457	Add1	adducin 1 (alpha)	157.823	155.889	172.023	136.698	158.061	173.147	157.576	129.316	1.17226	5.44972	1.81116	0.291189	0.499908	1.07187	5.38611	0.649437	0.577528	0.734801	-1.09366	5.50061	-1.27024	0.307051	0.716052	0.182636	0.237865	0.176132	5.33628	5.56558	5.43641	0.171629	0.062445	0.164691	5.45764	5.21492	5.53504	5.63742	5.52428	5.53245	5.53053	5.24624	42.1626	36.8214	42.4194	45.3653	44.0481	42.6212
11519	NM_001271857,NM_001271858,NM_001271859,NM_001271860,NM_001271861,NM_013458	Add2	adducin 2 (beta)	0.070494	0.18906	0.379763	0.204764	0.310263	0.15793	0.07477	0.04206	1.01702	0.0472359	1.04301	0.405428	0.58681	1.04262	0.0595349	2.30411	0.146632	0.421519	1.02518	0.0768226	1.02623	0.363476	0.737512	0.0403926	0.0452348	0.0605457	0.0366062	0.0609522	0.0968252	0.00244597	0.0403184	0.0451686	0.0348767	0.0383358	0.106002	0.0485989	0.0282558	0.0532901	0.143467	0.0937185	0.018833	0.011976	0.083266	0.041378	0.020901	0.051691
11520	NM_007408	Plin2	perilipin 2	117.255	83.7378	115.389	102.66	86.4125	82.1037	95.5543	135.487	-1.45151	4.90042	-3.83068	0.0376133	0.258417	-1.28785	4.99074	-2.3736	0.100356	0.382836	1.12707	4.72451	1.11297	0.32965	0.722958	0.22233	0.247555	0.268577	5.17656	4.63901	4.81159	0.138889	0.173609	0.204922	5.07835	5.27477	4.62929	4.47046	4.81727	4.59078	4.99565	4.84834	31.3249	38.5784	23.1907	21.5116	26.7108	22.8945
11522	NM_007409	Adh1	alcohol dehydrogenase 1 (class I)	53.9073	21.384	25.4426	13.7903	27.7695	16.1876	24.5309	51.1443	-2.59388	3.35394	-5.38491	0.0321189	0.251527	-2.75948	3.29876	-7.08943	0.0185733	0.333944	-1.06384	2.69112	-0.272636	0.799194	0.925894	0.441947	0.357333	0.567224	4.11124	2.73613	2.64684	0.0251078	0.441234	0.35645	4.09349	4.129	3.0353	2.22939	2.9437	2.70379	2.97139	2.26535	14.4015	14.5628	7.45257	4.24123	6.85725	5.84654
11529	NM_009626	Adh7	alcohol dehydrogenase 7 (class IV), mu or sigma polypeptide	2.15443	2.63125	4.88956	0.908971	2.68432	2.14084	1.31055	3.52583	-1.43027	0.794819	-1.8299	0.283829	0.494623	-1.28818	0.892671	-1.007	0.401762	0.605603	1.11031	0.648646	0.5836	0.608011	0.847709	0.408235	0.568065	0.448028	1.09383	0.577544	0.728503	0.379885	0.149476	0.422357	0.825214	1.36245	0.740093	0.546532	0.446005	0.669226	1.17737	0.338915	0.575562	1.00394	0.720399	0.56091	0.366346	0.719403
11532	NM_001288578,NM_007410	Adh5	alcohol dehydrogenase 5 (class III), chi polypeptide	113.911	61.8874	86.4416	75.1347	73.7985	66.7121	76.4657	120.964	-1.67808	4.70647	-6.52006	0.00981959	0.235772	-1.63902	4.72483	-5.15155	0.0216739	0.333944	1.02383	4.36481	0.204977	0.848055	0.9438	0.192259	0.234619	0.287104	5.09467	4.34786	4.38183	0.0692131	0.179369	0.224178	5.04573	5.14361	4.39512	4.14959	4.49886	4.14611	4.59233	4.40706	30.4316	34.4431	19.8055	17.4789	21.3748	16.9205
11534	NM_001243041,NM_134079	Adk	adenosine kinase	66.4395	35.1864	50.414	43.8913	54.649	48.9717	52.4879	71.703	-1.48004	4.14464	-4.66099	0.0232904	0.243357	-1.74454	4.01566	-4.8254	0.017927	0.333944	-1.17872	3.75098	-1.41677	0.243753	0.691529	0.192337	0.275426	0.290006	4.43709	3.87146	3.63424	0.119894	0.150395	0.247961	4.35232	4.52187	3.95719	3.69781	3.95939	3.36669	3.85632	3.67972	17.7495	20.4166	14.6663	12.8308	14.6722	9.62022
11535	NM_009627	Adm	adrenomedullin	24.2577	19.2496	18.2692	20.867	37.6503	32.9089	23.1307	16.0233	1.16419	3.04321	0.985582	0.400345	0.582306	-1.23843	2.77698	-1.91804	0.248066	0.494745	-1.44178	2.87886	-2.9584	0.0719531	0.645988	0.356076	0.2363	0.309038	2.93552	3.15485	2.627	0.208714	0.288493	0.110798	3.0831	2.78794	3.44792	3.14547	2.87116	2.57759	2.54951	2.75391	6.4805	4.56246	10.1043	8.62228	6.46583	5.26299
11536	NM_007412	Gpr182	G protein-coupled receptor 182	1.21917	1.43888	1.40521	2.32689	2.9231	1.40365	0.566744	0.611391	-1.00661	0.45874	-0.0508665	0.963301	0.980073	1.03796	0.489656	0.479566	0.664502	0.794967	1.04482	0.48461	0.316315	0.772187	0.916024	0.31776	0.184264	0.346373	0.463516	0.454013	0.517269	0.0864586	0.305772	0.162721	0.524651	0.402381	0.793695	0.36759	0.200754	0.401907	0.446511	0.70339	0.325705	0.174087	0.784481	0.367763	0.158425	0.393399
11537	NM_001291915,NM_001329541,NM_013459	Cfd	complement factor D (adipsin)	1177.74	313.479	431.469	162.465	270.669	118.167	365.637	919.621	-3.70722	6.92636	-3.20538	0.0549513	0.2816	-3.159	7.05737	-3.46285	0.0409099	0.340332	1.17354	6.15973	0.347822	0.746699	0.905168	0.987393	0.787732	1.14966	7.93572	6.04538	6.27625	0.36996	0.915464	0.695451	8.19732	7.67412	6.38193	5.00928	6.74493	6.52172	6.81567	5.49135	314.637	261.852	72.6402	30.9602	102.208	85.7074
11538	NM_001310086,NM_001310088,NM_009628	Adnp	activity-dependent neuroprotective protein	84.3823	81.7029	95.6356	89.6169	77.6679	65.1178	77.6125	71.7974	-1.16852	4.4777	-1.53301	0.228123	0.4509	1.04051	4.62001	0.678052	0.56623	0.727421	1.21586	4.50555	2.03124	0.150119	0.666987	0.244468	0.129406	0.240441	4.59145	4.36677	4.64875	0.0966924	0.224533	0.0860034	4.65982	4.52308	4.47128	4.10903	4.52	4.55637	4.7265	4.66336	22.5429	20.4435	20.8439	17.0612	21.6954	22.3382
11539	NM_001008533,NM_001039510,NM_001282945,NM_001291928,NM_001291930	Adora1	adenosine A1 receptor	45.1578	41.1232	61.837	36.4316	50.3059	49.0776	57.2275	48.9741	-1.0697	3.92382	-0.643053	0.569089	0.711674	-1.19244	3.84367	-1.06099	0.373484	0.586502	-1.11474	3.79636	-0.645177	0.564982	0.828323	0.2408	0.40157	0.420711	3.97272	3.87552	3.71881	0.145336	0.191996	0.374347	3.86995	4.07549	3.84408	3.70118	4.08129	3.57884	4.14297	3.43461	12.064	13.9448	13.5007	12.8586	15.9971	11.2434
11540	NM_001331095,NM_001331096,NM_009630	Adora2a	adenosine A2a receptor	1.91001	1.61445	2.29203	2.04016	1.75979	2.73136	1.78085	0.774136	-1.02178	0.602944	-0.219852	0.857038	0.912553	-1.0249	0.600686	-0.23295	0.842321	0.90942	-1.00305	0.585401	-0.0522775	0.961299	0.985071	0.204715	0.226974	0.145535	0.618686	0.587602	0.583209	0.19006	0.076064	0.124075	0.753078	0.484293	0.518148	0.668889	0.575768	0.441971	0.674647	0.63301	0.510263	0.220426	0.472279	0.715631	0.497809	0.441403
11541	NM_007413	Adora2b	adenosine A2b receptor	0.522977	0.300551	0.710938	3.15621	0.539335	1.20888	0.532325	0.327634	-1.0055	0.23433	-0.172687	0.878562	0.927129	1.12699	0.31289	0.695531	0.558637	0.721107	1.13319	0.30765	0.715527	0.544408	0.818018	0.0792702	0.429474	0.436649	0.238321	0.230406	0.410791	0.00588574	0.0790514	0.429434	0.242483	0.234159	0.180341	0.321539	0.189339	0.0860607	0.248615	0.897696	0.139714	0.09329	0.144743	0.316732	0.148803	0.082173
11542	NM_009631	Adora3	adenosine A3 receptor	0.081313	1.19922	0.566282	1.69858	0.348633	0.186716	0.560175	0.276679	1.00122	0.123617	0.0198442	0.986412	0.993012	1.18422	0.212146	1.93553	0.149712	0.423206	1.18278	0.213662	2.27385	0.118518	0.652446	0.131896	0.20359	0.184474	0.12274	0.1245	0.366679	0.111388	0.0706342	0.170415	0.0439764	0.201503	0.119049	0.0567494	0.197702	0.341946	0.209982	0.548109	0.021723	0.078781	0.093564	0.048921	0.156588	0.327876
11544	NM_007414	Adprh	ADP-ribosylarginine hydrolase	34.236	22.1911	35.405	32.9567	36.8946	31.4265	28.0813	26.6644	-1.17664	3.32073	-1.77067	0.174939	0.40669	-1.22205	3.29231	-1.35002	0.286713	0.525472	-1.03859	3.17803	-0.238357	0.826508	0.936425	0.217299	0.363724	0.39699	3.44014	3.20546	3.15083	0.104673	0.190427	0.348337	3.51415	3.36612	3.4244	3.07831	3.11367	2.75081	3.38732	3.31435	9.14624	7.59239	9.90151	8.23388	7.8497	6.06722
11545	NM_007415	Parp1	poly (ADP-ribose) polymerase family, member 1	64.126	62.8752	64.092	63.5676	69.8738	67.0007	71.7378	56.7365	1.00675	4.28615	0.129885	0.906911	0.943871	-1.07259	4.23045	-4.38558	0.11372	0.391935	-1.07983	4.23524	-1.54516	0.260325	0.69894	0.127579	0.0332539	0.124211	4.2813	4.29101	4.1802	0.0312553	0.123691	0.0113547	4.3034	4.2592	4.31555	4.15689	4.40059	4.17091	4.19286	4.17683	17.1314	16.1551	18.7522	17.5545	20.0532	17.1905
11546	NM_009632	Parp2	poly (ADP-ribose) polymerase family, member 2	35.5078	56.4933	37.3891	38.8866	55.0454	70.0533	40.8172	29.6396	1.33106	3.72455	2.2693	0.141424	0.377042	1.10701	3.59655	0.790226	0.506798	0.685804	-1.20239	3.80126	-1.04485	0.355101	0.732341	0.312721	0.319341	0.440797	3.52397	3.93654	3.67063	0.0523054	0.308316	0.315028	3.56095	3.48698	3.96873	4.2275	3.61339	4.03241	3.45689	3.5226	9.48599	8.43954	14.7727	18.3543	11.4098	15.4457
11548	NM_001284380,NM_001284381,NM_007416	Adra1b	adrenergic receptor, alpha 1b	0.330687	0.734409	1.17773	0.552662	0.94687	0.993053	0.56561	0.28264	1.05379	0.215359	1.96886	0.144749	0.379773	1.06675	0.222645	1.52881	0.236574	0.486655	1.01231	0.265117	0.277131	0.799342	0.925894	0.0620662	0.102894	0.110291	0.180858	0.25644	0.274087	0.033729	0.0521016	0.0972087	0.157008	0.204708	0.301906	0.267827	0.199587	0.211883	0.386106	0.224271	0.088344	0.080479	0.254114	0.260185	0.158108	0.200793
11549	NM_001271759,NM_001271760,NM_001271761,NM_013461	Adra1a	adrenergic receptor, alpha 1a	6.17189	10.4216	15.4586	6.32363	20.3558	25.6571	14.0935	5.48373	1.8539	2.07865	5.16938	0.0211362	0.240882	1.14974	1.77833	0.758493	0.520351	0.695702	-1.61245	2.19963	-2.26733	0.0989596	0.645988	0.291863	0.455485	0.526533	1.68053	2.57109	1.88183	0.0877887	0.278347	0.446945	1.61845	1.7426	2.64404	2.8057	2.26353	1.8375	2.3493	1.45871	1.64884	1.56143	5.46294	6.72229	3.93964	2.84933
11550	NM_013460	Adra1d	adrenergic receptor, alpha 1d	1.88531	1.38856	1.30919	2.7869	2.95292	2.57226	0.890721	0.720679	-1.01264	0.590625	-0.0895158	0.934924	0.962131	-1.04181	0.569441	-0.29814	0.787738	0.875736	-1.02881	0.560773	-0.205657	0.847118	0.9438	0.320353	0.312378	0.345094	0.599754	0.581635	0.54066	0.20139	0.249134	0.238793	0.742158	0.457349	0.798641	0.636684	0.30958	0.387843	0.418304	0.815833	0.503666	0.205205	0.792483	0.673943	0.248988	0.379641
11551	NM_007417	Adra2a	adrenergic receptor, alpha 2a	0.684779	1.74652	3.35624	2.92037	1.94651	0.821058	1.66177	0.590374	1.06858	0.392531	0.819059	0.484704	0.647316	1.31067	0.506439	2.75827	0.094081	0.3779	1.22655	0.571923	1.68273	0.170795	0.674367	0.198602	0.241985	0.303237	0.347587	0.443286	0.737888	0.0549855	0.190838	0.235655	0.308707	0.386468	0.561863	0.223143	0.544851	0.467799	0.901611	0.844255	0.18294	0.168102	0.52239	0.215121	0.464522	0.477512
11552	NM_009633	Adra2b	adrenergic receptor, alpha 2b	0.420524	3.93535	0.776315	0.293567	0.91595	0.400748	0.234399	0.481761	-1.07305	0.206478	-1.0945	0.360999	0.551405	1.13767	0.344191	0.71565	0.541119	0.709542	1.22077	0.269703	1.10452	0.372209	0.742449	0.147413	0.4457	0.4513	0.263504	0.161793	0.449585	0.0913975	0.115659	0.436228	0.198877	0.328132	0.294483	0.108571	0.0823261	0.946637	0.271762	0.130355	0.112344	0.137176	0.245816	0.104998	0.065523	1.07595
11553	NM_007418	Adra2c	adrenergic receptor, alpha 2c	0.799864	0.727521	2.39288	0.525222	1.43792	0.787232	1.91715	0.18865	1.11988	0.326547	1.03659	0.382607	0.567806	1.08681	0.309207	0.612576	0.58357	0.738576	-1.03043	0.396069	-0.217547	0.839621	0.941446	0.250229	0.321626	0.344289	0.254932	0.41828	0.375037	0.154147	0.197112	0.282279	0.363931	0.145934	0.430965	0.215132	0.608742	0.210514	0.70098	0.213617	0.213686	0.053716	0.3859	0.206259	0.535911	0.19891
11554	NM_007419	Adrb1	adrenergic receptor, beta 1	1.75709	2.72933	3.80801	1.72018	1.81738	1.67519	3.90496	0.86071	1.0385	0.640229	0.26775	0.808027	0.878611	1.09321	0.674789	0.833789	0.465757	0.654679	1.05268	0.704122	0.329175	0.760432	0.910452	0.342076	0.253076	0.38975	0.613557	0.668059	0.742131	0.120744	0.320058	0.222414	0.698936	0.528178	0.533822	0.43698	1.03338	0.687975	0.986622	0.551796	0.46941	0.245078	0.487735	0.438908	1.09157	0.746219
11555	NM_007420	Adrb2	adrenergic receptor, beta 2	4.78505	18.2989	17.2274	15.4667	8.97945	14.3411	10.3411	6.71652	1.19526	1.77338	0.904019	0.497135	0.657463	1.75848	2.01583	3.07728	0.193508	0.45688	1.47121	2.16738	4.83251	0.028348	0.635755	0.417356	0.375764	0.19964	1.64937	1.9067	2.4637	0.371166	0.190845	0.0586013	1.38692	1.91183	1.70656	2.08665	1.92689	2.51239	2.48006	2.39866	1.27834	1.91245	2.40984	3.75745	2.89069	5.00305
11556	NM_013462	Adrb3	adrenergic receptor, beta 3	10.4495	6.85569	5.73985	2.91447	12.2275	5.24177	17.3373	10.4955	-1.28064	2.04561	-0.823925	0.487943	0.64935	-2.06807	1.62524	-5.16405	0.0144397	0.333944	-1.61487	1.48965	-1.52615	0.235907	0.691295	0.742315	0.334429	0.7847	2.23181	1.87494	1.18353	0.153493	0.726272	0.297124	2.12328	2.34035	2.02685	1.08473	2.51325	1.39457	1.31227	0.843746	2.7916	2.98848	3.28154	1.37337	4.84637	1.8744
11564	NM_009634	Adsl	adenylosuccinate lyase	25.3131	23.3923	23.5259	27.1759	33.581	32.0636	31.3664	23.8936	1.02604	3.20367	0.489075	0.659957	0.775279	-1.20272	3.04913	-2.91651	0.0619415	0.354458	-1.23404	3.06683	-3.19743	0.0368896	0.645988	0.121299	0.149892	0.164345	3.18518	3.22227	2.91889	0.0713145	0.0981206	0.13184	3.13475	3.23561	3.29682	3.11111	3.25889	2.81931	2.86895	3.0684	6.76244	6.80344	9.01222	8.40082	8.76802	6.39562
11565	NM_007421	Adssl1	adenylosuccinate synthetase like 1	29.0525	30.8199	47.3912	51.4296	29.7464	31.2704	22.4389	35.3628	-1.40411	3.24507	-2.2553	0.198223	0.428014	1.08733	3.55901	0.411355	0.709931	0.825582	1.52673	3.30061	2.57559	0.0914701	0.645988	0.32066	0.469126	0.410519	3.49913	3.00947	3.61992	0.277827	0.160109	0.378009	3.30267	3.69558	3.1284	3.07259	2.82742	3.18822	3.77989	3.89163	7.76144	10.0692	7.98312	8.19298	6.27245	8.42637
11566	NM_007422	Adss	adenylosuccinate synthetase, non muscle	93.9083	87.1135	98.5305	104.058	77.431	80.8948	76.9615	113.829	-1.38196	4.70203	-3.41561	0.174537	0.406246	-1.13464	4.84921	-1.22012	0.384951	0.594118	1.21798	4.61451	4.34921	0.037195	0.645988	0.194073	0.220389	0.113296	4.94118	4.47446	4.75895	0.191572	0.0310566	0.108956	4.80572	5.07664	4.46556	4.44882	4.50899	4.64544	4.7687	4.8627	25.0878	32.4115	20.7804	21.1948	21.5134	23.8175
11567	NM_009635	Avil	advillin	1.72892	9.86098	4.32612	4.84061	3.02607	3.5708	2.77276	1.34706	1.0745	0.759121	5.20593	0.118721	0.35662	1.56865	0.981481	3.05556	0.0905269	0.375303	1.45988	1.05078	2.57909	0.123157	0.655386	0.0282024	0.367646	0.366582	0.709056	0.812721	1.35858	0.0280783	0.00264286	0.366572	0.689201	0.72891	0.814592	0.813873	0.809697	1.77423	1.08147	1.22003	0.461885	0.383561	0.812114	0.935566	0.775084	2.69606
11568	NM_001291857,NM_009636	Aebp1	AE binding protein 1	24.3875	30.3859	51.3386	46.2046	28.4112	20.6031	29.0693	19.5353	-1.09115	2.98046	-0.623468	0.591552	0.726389	1.4711	3.31082	2.48594	0.121602	0.398008	1.6052	3.24165	2.31481	0.0823745	0.645988	0.34681	0.385468	0.510869	3.04405	2.9182	3.60095	0.062752	0.341086	0.380326	3.08843	2.99968	3.06565	2.52819	3.16075	3.16859	3.88381	3.75045	6.51518	5.56246	7.6248	5.39812	8.12588	8.30773
11569	NM_001005605,NM_001309436,NM_001309437,NM_009637,NM_178803	Aebp2	AE binding protein 2	39.6436	36.3766	40.6878	47.6236	35.9914	37.7264	33.4105	37.4561	-1.30152	3.53817	-9.95178	0.0226613	0.243357	-1.10506	3.6606	-1.25868	0.318163	0.545971	1.17779	3.4692	2.13333	0.160443	0.66869	0.0567149	0.195373	0.191673	3.73337	3.35317	3.58925	0.0482109	0.0298713	0.189331	3.69928	3.76746	3.38648	3.32875	3.34429	3.40728	3.5753	3.78517	10.5909	10.6652	9.65911	9.8845	9.33941	9.94562
11593	NM_001005847,NM_001205054	Aga	aspartylglucosaminidase	73.6592	36.5774	47.6676	32.3789	50.8903	42.463	39.8146	39.9396	-1.43661	3.8953	-1.54373	0.329054	0.527723	-1.58897	3.81676	-1.89301	0.244942	0.492641	-1.10605	3.56927	-0.783384	0.480571	0.790864	0.491465	0.520869	0.321522	4.1654	3.64273	3.49731	0.452474	0.191846	0.258014	4.48534	3.84545	3.8582	3.49046	3.57951	3.41614	3.78614	3.28963	19.6782	11.3724	13.6576	11.1255	11.1296	10.0005
11595	NM_007424	Acan	aggrecan	0.563676	0.252849	0.154264	0.14282	0.202828	0.080823	0.055628	0.187406	-1.12073	0.0888562	-2.71971	0.194686	0.424258	-1.10103	0.11443	-2.38125	0.250634	0.496049	1.01789	0.0500204	1.48347	0.260254	0.69894	0.0871029	0.0825944	0.0298616	0.203274	0.0388412	0.0644171	0.0822102	0.0287818	0.00795751	0.261406	0.145143	0.0720395	0.023584	0.0209002	0.0731569	0.0575908	0.0625037	0.150587	0.053362	0.054434	0.021176	0.01555	0.069131
11596	NM_001271422,NM_001271423,NM_001271424,NM_007425,NR_073173,NR_073175,NR_073176	Ager	advanced glycosylation end product-specific receptor	1143.13	827.869	1053.57	857.274	880.55	898.735	1018.34	1058.43	1.13999	8.10825	1.60243	0.31598	0.517884	-1.04524	7.98231	-0.51186	0.672726	0.80076	-1.19156	8.07589	-3.66525	0.0260952	0.635755	0.171423	0.185236	0.11949	8.01429	8.20331	7.95045	0.157194	0.0683797	0.0979908	8.12544	7.90314	8.18349	8.14702	8.27941	7.92332	8.05915	7.86888	305.389	301.377	236.316	235.473	284.661	226.346
11600	NM_001286062,NM_009640	Angpt1	angiopoietin 1	3.13945	2.19075	2.31864	1.95903	2.44403	1.59649	2.31659	3.35535	-1.51161	0.850754	-3.77586	0.0584445	0.2863	-1.49242	0.863654	-4.43984	0.119941	0.39632	1.01286	0.612554	0.184711	0.86774	0.951165	0.242537	0.186654	0.172885	1.1995	0.603405	0.621842	0.17857	0.164124	0.054336	1.07323	1.32576	0.68385	0.414579	0.711788	0.574961	0.681394	0.609172	0.838713	0.955398	0.655911	0.418288	0.647568	0.598965
11601	NM_007426	Angpt2	angiopoietin 2	6.23209	4.13952	5.65663	5.97116	5.27471	6.74075	3.52549	5.63345	-1.44894	1.4014	-4.31132	0.0231566	0.243357	-1.37912	1.44382	-3.21788	0.0522584	0.350551	1.05062	1.1943	0.435208	0.686718	0.881483	0.203741	0.240049	0.283537	1.6942	1.15921	1.23045	0.0967997	0.179276	0.219667	1.62575	1.76265	1.214	1.30469	0.958927	0.984984	1.29783	1.40853	1.66492	1.60406	1.41559	1.76611	0.985496	1.13177
11603	NM_021604	Agrn	agrin	89.5217	166.073	176.589	150.508	123.506	153.588	127.588	69.202	1.58674	4.93651	4.28345	0.0541331	0.280328	1.88315	5.05067	6.06532	0.0356815	0.338841	1.1868	5.40289	2.11599	0.102653	0.646884	0.236503	0.226699	0.202248	4.61469	5.28076	5.52784	0.182239	0.15074	0.134839	4.74355	4.48583	5.14628	5.4437	5.2523	5.64252	5.5617	5.3793	23.9159	19.7045	33.1457	40.2409	35.6654	45.4056
11605	NM_013463	Gla	galactosidase, alpha	11.7233	6.78926	13.3808	10.2553	8.91681	8.81288	9.60187	8.78464	-1.41797	1.92729	-5.1774	0.0179884	0.237204	-1.28516	2.00648	-1.50219	0.265245	0.508207	1.10334	1.76128	0.560113	0.620902	0.854071	0.16349	0.415315	0.43874	2.1956	1.69177	1.83365	0.0579766	0.152865	0.411249	2.2366	2.15461	1.69438	1.53762	1.84332	1.37959	2.18108	1.94028	3.13191	2.50133	2.39303	2.30902	2.68406	1.85623
11606	NM_007428	Agt	angiotensinogen (serpin peptidase inhibitor, clade A, member 8)	5.3172	3.25419	2.71161	0.913921	4.4596	4.43421	3.0883	6.9571	-1.6697	1.29122	-3.08071	0.177079	0.408692	-2.11185	1.04245	-3.91496	0.0696743	0.359141	-1.26481	0.785807	-2.14589	0.134761	0.660285	0.344401	0.416393	0.273556	1.71292	0.97333	0.634413	0.329516	0.100154	0.254563	1.47992	1.94592	1.08029	0.957942	0.881761	0.7932	0.769244	0.340795	1.4205	1.98096	1.19684	1.16178	0.863286	0.889718
11607	NM_177322	Agtr1a	angiotensin II receptor, type 1a	7.04285	6.15818	3.94951	4.13147	4.92073	6.25152	3.72368	3.32068	-1.31344	1.31146	-1.78267	0.288719	0.498399	-1.31182	1.31249	-1.74691	0.284794	0.523909	1.00123	1.13034	0.0166925	0.987496	0.996382	0.319791	0.327009	0.184429	1.5228	1.12945	1.13123	0.295962	0.12113	0.139074	1.73208	1.31353	1.15337	1.23684	0.99815	1.28472	1.0136	1.09536	1.88151	0.945526	1.32059	1.63793	1.0409	1.68369
11610	NM_001301281,NM_009642	Agtrap	angiotensin II, type I receptor-associated protein	42.5644	35.0256	45.864	30.1903	37.4177	39.1046	41.24	30.1762	-1.12508	3.56587	-1.05558	0.42798	0.603957	-1.16378	3.54079	-1.02291	0.385596	0.594392	-1.0344	3.45738	-0.278253	0.79992	0.926077	0.239495	0.341782	0.303771	3.65189	3.48187	3.43307	0.202356	0.128102	0.27544	3.79498	3.50881	3.44004	3.37991	3.62566	3.35887	3.73801	3.20233	11.3712	8.59234	10.0419	10.2456	11.528	9.57626
11615	NM_001304528	Gm4737	predicted gene 4737	4.97396	6.44953	5.01867	5.282	3.86818	5.09033	5.52584	4.40316	-1.28991	1.28595	-3.06602	0.0564377	0.283218	-1.15366	1.37566	-2.86553	0.117466	0.394761	1.1181	1.19317	1.46749	0.254348	0.696494	0.198253	0.108605	0.190084	1.48263	1.11536	1.27641	0.0865092	0.178383	0.0656594	1.42145	1.5438	0.970097	1.06152	1.31446	1.3265	1.20207	1.30065	1.32881	1.25375	1.03811	1.33369	1.54467	1.76335
11622	NM_001314027,NM_013464	Ahr	aryl-hydrocarbon receptor	34.3006	31.7456	34.437	39.7913	28.3527	31.7433	26.3914	19.2322	-1.13535	3.15567	-0.680726	0.618825	0.747323	1.09408	3.31279	0.45513	0.715057	0.829092	1.24216	3.21805	3.23017	0.0778175	0.645988	0.380832	0.414199	0.167755	3.24857	3.06542	3.37828	0.379771	0.0284065	0.165333	3.5171	2.98003	3.06252	3.09517	3.03858	3.2277	3.35194	3.5552	9.16348	5.47615	7.6091	8.3169	7.37731	8.67949
11624	NM_001317351,NM_009644	Ahrr	aryl-hydrocarbon receptor repressor	0.081142	0.465624	0.414708	0.214177	0.470698	0.374814	0.580816	0.03631	1.08502	0.0770766	3.90452	0.0545393	0.280829	1.06573	0.0703868	5.2653	0.0239867	0.334901	-1.0181	0.14232	-0.759379	0.50048	0.79856	0.0519748	0.0297808	0.059028	0.0381194	0.155847	0.129968	0.00720994	0.0514723	0.0288949	0.0432176	0.0330212	0.159669	0.102571	0.205302	0.13449	0.156334	0.0990782	0.021677	0.010339	0.126323	0.098203	0.162358	0.127305
11629	NM_019467	Aif1	allograft inflammatory factor 1	10.1549	11.806	15.5203	22.1063	6.36055	13.7774	10.0557	6.88251	-1.18233	1.8867	-1.14006	0.350836	0.543421	1.30026	2.19262	1.48278	0.257755	0.501821	1.53733	2.0567	1.97548	0.122422	0.655386	0.359147	0.43591	0.543977	2.01138	1.76975	2.39018	0.107452	0.342696	0.422459	2.08736	1.9354	1.38215	2.03258	1.89453	1.98702	2.35393	2.8296	2.71291	1.95972	1.707	3.60975	2.81091	3.22785
11630	NM_172393	Aim1	absent in melanoma 1	20.1389	21.9964	24.5973	21.967	23.0312	33.2167	22.0072	17.1066	1.04708	2.88549	0.556745	0.633648	0.757712	-1.01533	2.8415	-0.401689	0.726645	0.836274	-1.06313	2.87437	-0.67369	0.551856	0.822631	0.206469	0.094595	0.227059	2.8525	2.91887	2.83055	0.00330522	0.206442	0.0945373	2.85483	2.85016	2.79493	3.15718	2.80449	2.741	2.92939	2.82126	5.38016	4.87091	6.18094	8.70295	6.15177	6.01398
11632	NM_001276284,NM_016666	Aip	aryl-hydrocarbon receptor-interacting protein	20.463	25.0632	32.4723	31.4241	26.543	25.468	30.1787	23.2935	-1.02936	3.01625	-0.204613	0.856663	0.912415	1.07785	3.0908	0.529356	0.648862	0.784771	1.10949	3.06949	0.892131	0.422742	0.76498	0.311928	0.312518	0.291027	3.0372	2.99545	3.14535	0.234808	0.20534	0.206234	2.87116	3.20323	2.98234	2.79698	3.20704	2.90804	3.2812	3.24681	5.46675	6.63256	7.1234	6.67273	8.43599	6.85246
11636	NM_001198790,NM_001198791,NM_001198792,NM_021515	Ak1	adenylate kinase 1	37.0234	46.6983	34.4612	37.4795	35.0485	26.7203	31.7728	43.6937	-1.53574	3.45878	-2.73935	0.085901	0.323615	-1.19347	3.65226	-1.25615	0.334748	0.557552	1.28679	3.34007	1.87245	0.139241	0.661238	0.354776	0.310642	0.336499	3.78206	3.16313	3.52691	0.233594	0.26702	0.204773	3.61689	3.94724	3.35531	2.85824	3.27585	3.7527	3.35323	3.47478	9.89089	12.4413	9.40605	7.00084	8.8816	12.7676
11637	NM_001033966,NM_016895,NR_138540	Ak2	adenylate kinase 2	57.9592	51.106	55.5951	57.2689	52.9521	62.9164	49.2275	46.9177	-1.11439	4.02406	-1.66775	0.235035	0.457043	-1.09481	4.03708	-1.46107	0.295134	0.52977	1.01789	3.95946	0.353552	0.741897	0.90277	0.143402	0.135004	0.125325	4.10295	3.94669	3.97228	0.107433	0.0949854	0.081757	4.17892	4.02698	3.91147	4.05426	3.87435	3.88302	3.99027	4.04354	15.4839	13.3593	14.2109	16.4844	13.7608	13.9727
11639	NM_001177602,NM_001177604,NM_001177605,NM_009647	Ak4	adenylate kinase 4	0.447183	1.16653	1.95112	2.15191	0.76959	1.09702	0.95446	0.593982	-1.00472	0.295493	-0.0710808	0.953711	0.974408	1.17196	0.397205	1.68536	0.197285	0.458613	1.17749	0.392669	2.29935	0.13473	0.660285	0.137216	0.216378	0.177557	0.298907	0.292119	0.527831	0.130617	0.0420416	0.172508	0.206547	0.391267	0.248945	0.294483	0.332928	0.332928	0.589663	0.660901	0.119466	0.16913	0.206537	0.287425	0.266805	0.318938
11640	NM_001042541,NM_009648,NR_104310	Akap1	A kinase (PRKA) anchor protein 1	80.1182	60.8187	63.2359	54.6894	75.987	75.5482	79.1477	53.1617	1.03679	4.41519	0.23952	0.846109	0.90495	-1.22702	4.23905	-1.35842	0.381766	0.591913	-1.27216	4.26415	-4.27558	0.0129074	0.587041	0.313203	0.31248	0.140685	4.3892	4.44133	4.09404	0.296604	0.10061	0.0983354	4.59893	4.17947	4.43648	4.34323	4.54427	4.12508	4.17312	3.98394	21.4037	15.1372	20.3928	19.794	22.1246	16.6283
11641	NM_001035532,NM_001035533,NM_009649	Akap2	A kinase (PRKA) anchor protein 2	46.4644	45.1517	65.1447	116.072	59.9729	61.5874	45.5035	22.7257	1.3371	3.74362	1.11195	0.446478	0.618473	1.70553	3.9061	1.46073	0.248054	0.494745	1.27555	4.13086	0.889616	0.457747	0.778413	0.542243	0.837814	0.683607	3.53993	3.95903	4.31015	0.514121	0.172356	0.661523	3.90346	3.17639	4.08978	4.0236	3.76372	3.70496	4.2091	5.01638	12.4131	6.47088	16.0951	16.1362	12.7198	12.3448
11647	NM_001287172,NM_007431	Alpl	alkaline phosphatase, liver/bone/kidney	10.9307	16.3827	12.6317	11.6975	18.1749	15.1064	14.8232	5.01312	1.32476	2.10929	1.49145	0.328823	0.527519	1.20589	2.04675	1.00899	0.467902	0.655951	-1.09858	2.25305	-0.997864	0.375666	0.744399	0.398027	0.389078	0.235435	1.91616	2.32189	2.18625	0.356635	0.176739	0.155541	2.16834	1.66398	2.50011	2.14667	2.3189	2.36477	2.11406	2.07993	2.92016	1.42743	4.87765	3.95795	4.1436	4.47914
11651	NM_001165894,NM_001331107,NM_009652	Akt1	thymoma viral proto-oncogene 1	169.324	136.893	186.088	196.029	162.044	162.813	159.439	116.519	1.17044	5.43864	1.00446	0.497593	0.657949	1.17984	5.44429	0.924661	0.47093	0.658343	1.00803	5.55912	0.0916212	0.935173	0.976184	0.319972	0.385791	0.218167	5.3263	5.55335	5.56489	0.319077	0.0239161	0.216853	5.55192	5.10068	5.58086	5.54176	5.53744	5.32279	5.63059	5.7413	45.2353	33.1774	43.4882	42.6579	44.5688	37.4275
11652	NM_001110208,NM_001331108,NM_001331109,NM_007434	Akt2	thymoma viral proto-oncogene 2	140.47	99.7008	106.493	80.8949	156.435	142.345	130.102	109.929	1.1525	5.26672	1.35502	0.328408	0.527074	-1.33533	4.95234	-2.358	0.11727	0.394761	-1.53897	5.04955	-4.4052	0.0167597	0.619824	0.226737	0.277137	0.244546	5.16533	5.3701	4.74814	0.184949	0.131163	0.206395	5.29611	5.03455	5.51929	5.3181	5.27291	4.84144	4.8914	4.51156	37.5269	31.301	41.9829	37.2951	36.368	27.2589
11655	NM_001291835,NM_020559	Alas1	aminolevulinic acid synthase 1	128.218	234.058	303.127	128.739	238.43	198.026	181.855	121.443	1.69302	5.5328	5.92448	0.024328	0.243371	1.6242	5.50478	1.96888	0.186983	0.451323	-1.04237	5.89561	-0.158917	0.885672	0.95825	0.221149	0.615227	0.652514	5.16602	5.92562	5.86575	0.0286007	0.219291	0.614562	5.18625	5.1458	6.16539	5.87625	5.73522	6.13382	6.30074	5.16269	34.2536	34.5796	63.988	51.8838	50.835	63.9931
11656	NM_001102446,NM_009653	Alas2	aminolevulinic acid synthase 2, erythroid	10.4625	2.7345	13.1555	5.28953	4.27853	5.21838	8.89355	21.4347	-2.49996	1.84188	-2.42333	0.180853	0.411467	-2.35107	1.90379	-1.89249	0.177973	0.445002	1.06333	1.33948	0.182349	0.866584	0.951003	0.805949	1.01537	0.841442	2.61783	1.29592	1.38451	0.697316	0.404111	0.738051	2.12475	3.1109	1.04309	1.08269	1.76199	0.690872	2.16013	1.30253	2.79508	6.10329	1.14824	1.36724	2.48606	0.747632
11658	NM_001331110,NM_009655	Alcam	activated leukocyte cell adhesion molecule	107.376	106.085	100.992	97.9867	78.856	105.606	84.0767	145.467	-1.42096	4.9033	-2.35952	0.177607	0.409024	-1.24621	5.00199	-1.61854	0.332969	0.55688	1.14023	4.75013	1.74046	0.185982	0.675949	0.319436	0.281194	0.188414	5.16328	4.65641	4.84574	0.269824	0.170981	0.0791517	4.97249	5.35407	4.49803	4.83769	4.63351	4.93643	4.81022	4.79057	28.6858	41.4201	21.1628	27.6692	23.5024	29.0045
11666	NM_007435	Abcd1	ATP-binding cassette, sub-family D (ALD), member 1	24.8564	27.4956	26.8621	22.33	28.7701	31.9509	27.171	15.1207	1.12608	3.00141	0.885778	0.537913	0.68799	1.03786	2.94366	0.263148	0.82963	0.902373	-1.085	3.02887	-1.79638	0.208824	0.683376	0.273685	0.295323	0.113484	2.91698	3.08829	2.97059	0.273167	0.0168249	0.11223	3.11014	2.72382	3.08491	3.10655	3.07341	3.03547	3.0353	2.841	6.64044	4.30544	7.72111	8.3713	7.59523	7.5175
11668	NM_013467	Aldh1a1	aldehyde dehydrogenase family 1, subfamily A1	16.9124	17.9804	19.8133	9.35779	9.41164	11.7044	14.0845	27.7825	-2.11174	2.43282	-2.62249	0.17642	0.407755	-1.63578	2.65244	-1.56747	0.266953	0.509589	1.29097	2.12891	1.26073	0.287086	0.709683	0.602403	0.686337	0.506195	3.03108	1.95264	2.32109	0.537455	0.272088	0.42685	2.65104	3.41111	1.75068	1.8452	2.26205	2.4876	2.6396	1.83609	4.51818	7.91075	2.52583	3.06661	3.93711	4.91596
11669	NM_001308450,NM_009656	Aldh2	aldehyde dehydrogenase 2, mitochondrial	237.093	195.471	192.255	153.631	245.553	202.216	222.536	171.959	1.19837	5.92491	1.13428	0.419275	0.597662	-1.11029	5.71984	-0.604836	0.613836	0.759531	-1.33054	5.84725	-2.62757	0.066912	0.645988	0.337032	0.376164	0.271588	5.79581	6.05688	5.64487	0.301106	0.151413	0.225465	6.00873	5.5829	6.21572	5.91419	6.04073	5.85598	5.67127	5.40737	63.3398	48.9633	65.8996	52.9815	62.2065	53.4432
11671	NM_001331114,NM_001331115,NM_007437,NR_138545	Aldh3a2	aldehyde dehydrogenase family 3, subfamily A2	69.5797	48.0132	63.6461	45.8389	61.7036	60.2378	48.393	70.7148	-1.38325	4.21809	-4.95089	0.0172863	0.235772	-1.46618	4.17346	-3.75244	0.0478387	0.348374	-1.05995	3.94832	-0.518134	0.637667	0.861476	0.157046	0.250564	0.280788	4.45861	3.99054	3.90654	0.0655895	0.142693	0.241827	4.41223	4.50499	4.13553	3.98584	3.85026	3.798	4.18363	3.73801	18.5884	20.1352	16.5595	15.7826	13.5275	13.1272
11674	NM_001177307,NM_001177308,NM_007438	Aldoa	aldolase A, fructose-bisphosphate	1036.45	1024.39	1056.93	1233.77	869.582	728.974	940.898	1188.01	1.02576	8.08493	0.327926	0.764812	0.846433	1.08379	8.12444	1.37554	0.271454	0.513296	1.05657	8.1429	0.703888	0.526819	0.810101	0.184682	0.133811	0.195358	8.06661	8.1033	8.18269	0.0832106	0.164874	0.104793	8.00777	8.12544	8.16639	7.9162	8.22732	8.19732	8.07136	8.27941	276.891	338.272	233.372	190.995	263.014	280.076
11676	NM_001303423,NM_009657	Aldoc	aldolase C, fructose-bisphosphate	3.05236	6.21787	7.08612	5.46892	4.29768	1.58446	5.14077	3.33628	-1.21618	1.03793	-0.985953	0.401262	0.583087	1.13915	1.27919	1.2809	0.362697	0.577242	1.38541	1.11698	1.791	0.200409	0.679654	0.478267	0.217496	0.454831	1.18866	0.90631	1.37662	0.185973	0.440628	0.112776	1.05716	1.32017	1.04823	0.412211	1.25849	1.29263	1.5048	1.33243	0.815445	0.949969	1.15338	0.415136	1.43703	1.70001
11677	NM_009658	Akr1b3	aldo-keto reductase family 1, member B3 (aldose reductase)	3.17764	2.46963	0.592959	2.71311	3.1755	2.44515	14.8423	0.85226	1.37146	1.00285	0.753401	0.509218	0.667214	-1.18892	0.664094	-0.761151	0.534264	0.705599	-1.63056	0.831908	-1.25084	0.318693	0.720111	1.00989	0.494993	0.976726	0.800552	1.25626	0.550897	0.394277	0.929748	0.299271	1.07935	0.521755	0.837298	0.609719	2.32177	0.636684	0.2181	0.797905	0.848913	0.242671	0.852218	0.640641	4.14895	0.675214
11684	NM_001331118,NM_007440	Alox12	arachidonate 12-lipoxygenase	8.94047	10.0637	7.9658	3.79753	6.7018	8.41878	6.97546	2.61542	-1.04439	1.51199	-0.151831	0.903917	0.942672	-1.04407	1.51222	-0.131904	0.909401	0.94804	1.0003	1.48121	0.00188631	0.998662	0.999313	0.584199	0.705615	0.401092	1.54365	1.48099	1.48143	0.582369	0.0462113	0.398421	1.95544	1.13185	1.43037	1.49168	1.52092	1.79588	1.61503	1.03338	2.38847	0.744712	1.79858	2.20576	1.94989	2.75148
11685	NM_145684	Alox12e	arachidonate lipoxygenase, epidermal	2.55102	2.03285	1.76839	0.635104	1.0768	0.978551	0.546705	2.13211	-1.62508	0.50781	-13.1302	0.000990566	0.235772	-1.4377	0.654841	-5.24437	0.0222661	0.333944	1.13034	0.343831	1.70943	0.193462	0.677407	0.0864554	0.169877	0.179093	0.967146	0.266631	0.443384	0.0461439	0.0731114	0.16349	0.934517	0.999775	0.340073	0.265966	0.193855	0.536482	0.539062	0.254608	0.681509	0.607094	0.288984	0.256385	0.152823	0.555797
11689	NM_009662	Alox5	arachidonate 5-lipoxygenase	1.95524	3.35216	4.6928	1.84459	4.13276	3.88852	2.44917	2.0189	1.00873	0.869026	0.100183	0.928458	0.957595	-1.01065	0.855103	-0.0801382	0.941281	0.966599	-1.01947	0.861295	-0.153193	0.888379	0.958786	0.193598	0.315581	0.314588	0.862779	0.875319	0.847495	0.138032	0.135748	0.283793	0.765176	0.960382	1.01555	0.865857	0.74455	0.820474	1.14383	0.57818	0.522347	0.57486	1.10912	1.01881	0.684629	0.916506
11690	NM_001308462,NM_009663	Alox5ap	arachidonate 5-lipoxygenase activating protein	9.28738	7.86404	18.3749	19.1063	9.65047	13.8354	8.04838	11.1587	-1.28764	2.00041	-1.60874	0.274051	0.486631	1.03858	2.21821	0.134781	0.901644	0.944397	1.33732	2.02518	1.1309	0.358709	0.734242	0.339339	0.67347	0.642262	2.19107	1.82634	2.24568	0.279475	0.192469	0.612745	1.99345	2.38869	1.77542	2.03914	1.66444	1.53993	2.55506	2.64206	2.48115	3.17732	2.58992	3.62493	2.2498	2.15009
11692	NM_023040	Gfer	growth factor, erv1 (S. cerevisiae)-like (augmenter of liver regeneration)	16.2661	12.443	18.4622	20.2482	17.1367	14.6912	15.1989	19.656	-1.42293	2.53913	-2.28538	0.196983	0.42691	-1.2897	2.61633	-1.28077	0.300043	0.533488	1.10331	2.36726	0.634617	0.573586	0.832522	0.328423	0.453314	0.387114	2.80628	2.29741	2.43925	0.285918	0.161594	0.351774	2.6041	3.00845	2.42601	2.11602	2.35019	2.04332	2.55861	2.7158	4.34553	5.59682	4.59901	3.84917	4.24862	3.40201
11695	NM_007442	Alx4	aristaless-like homeobox 4	0.166814	0.127611	0.109033	0.403582	0.37969	0.057126	0.157271	0.099529	-1.01201	0.076614	-0.524864	0.651929	0.770292	-1.00226	0.0840629	-0.0734877	0.948098	0.970676	1.00973	0.0751429	0.253201	0.813606	0.930216	0.0568267	0.0768217	0.0955245	0.0857086	0.0684844	0.0824488	0.00171772	0.0568007	0.0768025	0.0844939	0.0869232	0.130355	0.0186983	0.0564	0.0355025	0.0407632	0.171081	0.044565	0.02834	0.101898	0.014967	0.043963	0.03489
11702	NM_009665	Amd1	S-adenosylmethionine decarboxylase 1	0.013727	0.017165	0.02151	0.018392	0.008759	0.036088	0.044369	0.005778	1.00335	0.00825939	1.30394	0.309006	0.512059	1.00011	0.0062695	0.109681	0.919819	0.953684	-1.00324	0.00836469	-1.24639	0.321477	0.722231	0.00634498	0.0023253	0.0064899	0.00619057	0.0110196	0.00634943	0.00133172	0.00620365	0.00190618	0.0052489	0.00713224	0.00388375	0.0140441	0.0151308	0.0052489	0.0085505	0.0052489	0.003667	0.001645	0.002351	0.009455	0.012403	0.004693
11705	NM_007445	Amh	anti-Mullerian hormone	0.791754	2.20264	1.17152	1.87728	2.54097	1.74182	2.63671	0.702438	1.18789	0.510674	2.29049	0.119097	0.356803	1.08388	0.45577	1.48031	0.236195	0.486472	-1.09597	0.579906	-1.1024	0.340752	0.726073	0.183068	0.129286	0.207714	0.401358	0.649763	0.51756	0.0595137	0.173124	0.114774	0.359275	0.443441	0.707747	0.45509	0.786453	0.580365	0.385089	0.587225	0.211519	0.200011	0.681926	0.456366	0.737051	0.602217
11717	NM_001276301,NM_009667	Ampd3	adenosine monophosphate deaminase 3	18.1537	35.0269	28.742	31.9239	31.3202	44.3588	28.734	13.4875	1.55419	2.96686	4.35494	0.024916	0.243371	1.49841	2.94307	5.9283	0.0129107	0.333944	-1.03722	3.27547	-0.359711	0.742243	0.903048	0.243407	0.155844	0.253884	2.66578	3.30194	3.24921	0.0976658	0.222954	0.121445	2.73484	2.59672	3.20341	3.55719	3.14523	3.359	3.11876	3.26988	4.84981	3.84043	8.40548	11.6222	8.03215	9.57661
11720	NM_133653	Mat1a	methionine adenosyltransferase I, alpha	2.22518	4.76941	5.04229	4.10093	2.02145	4.46865	3.983	1.16068	1.08378	0.80518	0.677811	0.546755	0.695474	1.29954	0.919	3.71982	0.111095	0.390774	1.19908	0.987626	1.75617	0.203859	0.68018	0.281561	0.149248	0.258331	0.749232	0.865307	1.12724	0.13194	0.248733	0.0697616	0.842527	0.655936	0.582013	0.966006	1.0479	1.0835	1.20769	1.09051	0.594461	0.33049	0.542501	1.17081	1.11339	1.30399
11722	NM_001110505,NM_007446	Amy1	amylase 1, salivary	19.9866	30.9704	17.288	13.6349	15.2135	14.0589	14.6714	21.5553	-1.69889	2.57113	-4.85837	0.0561775	0.283218	-1.26371	2.80779	-1.07431	0.367995	0.581787	1.34437	2.42117	1.45401	0.267414	0.701945	0.235866	0.526965	0.508574	2.98169	2.2171	2.64403	0.193233	0.135255	0.490258	2.84506	3.11833	2.28269	2.06155	2.30705	3.19392	2.48557	2.2526	5.33946	6.13763	4.08287	3.68349	4.10117	8.46753
11727	NM_001161731,NM_007447	Ang	angiogenin, ribonuclease, RNase A family, 5	9.9044	24.2508	16.7558	18.7189	8.29094	16.96	11.0762	13.0921	-1.27006	2.13358	-1.08306	0.387634	0.571674	1.25767	2.47284	1.17212	0.39815	0.603053	1.59731	2.28103	3.0057	0.0494177	0.645988	0.48885	0.416686	0.389346	2.31299	1.96809	2.64374	0.361256	0.329346	0.207657	2.05754	2.56843	1.62362	2.27988	2.00077	2.8638	2.45124	2.61618	2.64598	3.72782	2.22506	4.44359	3.09619	6.63034
11732	NM_020332	Ank	progressive ankylosis	88.6584	72.5667	135.513	189.135	76.3368	68.1074	81.7963	69.3408	-1.14965	4.50522	-1.17821	0.332472	0.529936	1.40653	4.84677	1.22913	0.327073	0.553403	1.61701	4.73975	1.72983	0.204461	0.680855	0.270302	0.683034	0.694221	4.60694	4.40575	5.09908	0.169788	0.210322	0.661595	4.727	4.48688	4.44403	4.17892	4.5943	4.38616	5.2178	5.69328	23.6853	19.744	20.4867	17.8445	22.8649	19.8403
11733	NM_001110783,NM_001277280,NM_001277281,NM_001277284,NM_001277286,NM_001277289,NM_001310436,NM_001310437,NM_031158,NR_102385,NR_102386	Ank1	ankyrin 1, erythroid	2.05129	7.5709	3.18389	4.9226	4.76997	4.57075	3.47697	4.63089	-1.12635	1.10476	-0.426445	0.74131	0.831515	1.00402	1.1968	0.0131935	0.991074	0.995028	1.13087	1.10743	0.934093	0.435602	0.768904	0.571899	0.645937	0.329015	1.19391	1.02226	1.1997	0.563938	0.0950895	0.314974	0.795149	1.59268	1.13052	0.983977	0.952275	1.49569	0.868673	1.23472	0.548006	1.31859	1.28013	1.19756	0.971935	2.06994
11735	NM_009670,NM_146005,NM_170687,NM_170688,NM_170689,NM_170690,NM_170728,NM_170729,NM_170730	Ank3	ankyrin 3, epithelial	28.9501	57.2587	35.5692	28.6578	41.4672	36.2866	46.0725	11.4277	1.60928	3.18243	1.4806	0.344589	0.539048	1.5901	3.17465	1.29046	0.338373	0.559448	-1.01206	3.53543	-0.0556536	0.959064	0.984004	0.671701	0.782915	0.538247	2.85767	3.54409	3.52679	0.622265	0.252919	0.475123	3.29768	2.41767	3.57452	3.27733	3.78041	4.0549	3.39146	3.13402	7.73407	3.25391	11.1287	9.50727	12.8789	15.6549
11736	NM_009671	Ankfy1	ankyrin repeat and FYVE domain containing 1	55.1291	64.1068	65.044	59.7487	60.9562	71.7881	62.9546	54.9982	1.01932	4.18724	0.414717	0.712204	0.811801	-1.00455	4.17019	-0.106936	0.924574	0.956031	-1.02395	4.18396	-0.604343	0.579628	0.835609	0.103916	0.0935219	0.0978687	4.17347	4.20107	4.16692	0.0705928	0.076258	0.0613433	4.12355	4.22338	4.11794	4.26779	4.21747	4.19741	4.20705	4.09631	14.7279	15.6601	16.359	18.8088	17.598	17.5273
11737	NM_009672	Anp32a	acidic (leucine-rich) nuclear phosphoprotein 32 family, member A	80.8463	87.5379	90.5582	72.7028	74.4701	85.5744	83.6715	77.9304	-1.06791	4.56709	-1.50068	0.27099	0.484524	-1.03994	4.58639	-0.582865	0.618716	0.762919	1.02689	4.53905	0.331463	0.759503	0.909842	0.1093	0.167823	0.200067	4.61473	4.51994	4.55823	0.00648885	0.109108	0.167698	4.61014	4.61932	4.40827	4.52527	4.62629	4.65318	4.65691	4.3646	21.5983	22.1898	19.9857	22.4209	23.3891	23.9335
11739	NM_007450	Slc25a4	solute carrier family 25 (mitochondrial carrier, adenine nucleotide translocator), member 4	458.01	304.114	339.117	285.641	293.893	248.075	336.501	523.086	-1.37257	6.6873	-3.76042	0.0419482	0.266267	-1.4068	6.66888	-6.74479	0.00723102	0.333944	-1.02494	6.44496	-0.283474	0.795594	0.92469	0.205175	0.117485	0.217141	6.91963	6.46276	6.42722	0.0661414	0.194222	0.0970977	6.87287	6.9664	6.51721	6.24712	6.62394	6.49572	6.46983	6.3161	122.358	148.943	78.8729	64.9968	94.0638	83.1471
11740	NM_007451	Slc25a5	solute carrier family 25 (mitochondrial carrier, adenine nucleotide translocator), member 5	396.873	246.03	339.074	297.105	288.281	234.425	318.987	402.24	-1.19138	6.52471	-1.94269	0.168732	0.399911	-1.23162	6.50023	-3.54828	0.0403192	0.340332	-1.03378	6.37561	-0.334115	0.758598	0.909317	0.221309	0.140607	0.248454	6.65225	6.39962	6.35169	0.0592392	0.213233	0.127518	6.69413	6.61036	6.50225	6.15447	6.54213	6.21465	6.46686	6.37355	106.025	114.533	77.3668	61.4205	89.1681	67.2663
11744	NM_013469	Anxa11	annexin A11	118.766	103.893	124.788	100.504	135.901	129.162	117.81	79.0923	1.26441	5.02877	1.43893	0.368665	0.556971	1.06024	4.90439	0.34525	0.777776	0.869622	-1.19257	5.07222	-2.5011	0.0781695	0.645988	0.33706	0.356191	0.175952	4.86238	5.20085	4.94677	0.323668	0.0940642	0.148698	5.09125	4.63351	5.30884	5.15689	5.13681	4.90343	5.11233	4.82456	31.7287	22.5206	36.4721	33.8412	32.9319	28.4052
11745	NM_013470	Anxa3	annexin A3	206.227	158.93	248.317	213.975	158.894	192.444	178.479	208.551	-1.08592	5.75054	-1.4951	0.273464	0.486142	1.00602	5.81464	0.0653409	0.953845	0.974091	1.09246	5.75483	0.825012	0.4652	0.782524	0.137752	0.229712	0.26784	5.8103	5.69139	5.81897	0.00164496	0.137742	0.229706	5.81147	5.80914	5.54516	5.81868	5.71034	5.56845	6.0197	5.86876	55.094	59.3824	42.6427	50.4212	49.8912	43.4527
11746	NM_001331120,NM_013471	Anxa4	annexin A4	223.505	151.003	206.505	173.216	157.346	173.032	179.401	252.234	-1.2702	5.79523	-4.14325	0.0379988	0.258794	-1.28563	5.78625	-3.3679	0.0434811	0.34084	-1.01215	5.61655	-0.168211	0.876022	0.954411	0.130041	0.175654	0.179385	5.97032	5.62527	5.60784	0.088278	0.0954871	0.151859	5.9079	6.03274	5.52564	5.63416	5.716	5.47186	5.77172	5.57996	59.7099	71.8207	42.2272	45.3353	50.1489	41.2853
11747	NM_009673	Anxa5	annexin A5	498.6	322.784	461.928	419.141	438.422	427.531	438.902	484.342	1.12006	7.01649	2.03963	0.240846	0.461772	-1.11814	6.85415	-1.21059	0.31284	0.542039	-1.25239	6.93451	-2.85079	0.089766	0.645988	0.117093	0.218045	0.197265	6.93518	7.09875	6.77408	0.10569	0.0504022	0.190718	7.00991	6.86044	7.14295	7.10945	7.04386	6.55785	6.91834	6.84603	133.202	137.911	117.66	112.015	122.689	88.2515
11749	NM_001110211,NM_013472,NR_138556	Anxa6	annexin A6	305.952	205.966	331.572	261.369	325.484	323.943	327.662	290.984	1.32373	6.45365	4.81534	0.0581278	0.285517	-1.05007	6.21917	-0.431114	0.697615	0.816144	-1.39002	6.41718	-3.12741	0.0735518	0.645988	0.125786	0.273584	0.263125	6.25452	6.65913	6.18403	0.103526	0.0714449	0.25324	6.32772	6.18131	6.67208	6.72321	6.58209	5.9341	6.44046	6.17752	81.7357	82.8544	87.3511	84.8746	91.5931	56.3125
11750	NM_001110794,NM_009674	Anxa7	annexin A7	156.937	144.165	182.936	214.602	126.525	130.628	145.478	186.872	-1.23668	5.41479	-2.14782	0.168379	0.399487	1.04308	5.60054	0.337878	0.758534	0.8583	1.28995	5.44429	2.31935	0.0964538	0.645988	0.217313	0.288862	0.274307	5.5702	5.26373	5.63104	0.166466	0.139693	0.236072	5.45249	5.68791	5.19348	5.1731	5.4246	5.40737	5.60795	5.87782	41.9261	53.2097	33.9557	34.225	40.6661	39.4156
11754	NM_009675	Aoc3	amine oxidase, copper containing 3	52.2994	37.408	35.2158	14.5942	42.3131	38.727	35.6261	29.0207	-1.22357	3.60951	-0.961277	0.498459	0.658378	-1.62699	3.38875	-1.50789	0.230423	0.481837	-1.3297	3.25486	-1.11732	0.372804	0.742929	0.434182	0.750996	0.637287	3.75799	3.46689	3.05579	0.416158	0.123799	0.625146	4.05226	3.46372	3.60436	3.36421	3.4321	3.45204	3.38019	2.33512	13.9719	8.26331	11.3557	10.1467	9.95873	10.2276
11757	NM_007452	Prdx3	peroxiredoxin 3	191.617	97.8941	120.969	95.9182	95.8442	79.1583	115.932	220.279	-2.04622	5.26157	-4.66252	0.0243947	0.243371	-1.89477	5.3224	-7.00728	0.00743144	0.333944	1.07993	4.82552	0.493592	0.656926	0.869597	0.373239	0.209762	0.389287	5.80334	4.77037	4.88131	0.126022	0.35132	0.167686	5.71423	5.89245	4.78445	4.41223	5.11444	4.81379	5.07223	4.75791	51.191	62.7218	25.722	20.7399	32.4072	26.765
11758	NM_001303408,NM_007453,NR_130150	Prdx6	peroxiredoxin 6	87.0687	197.358	133.913	91.1361	75.1852	112.209	94.2618	93.8065	-1.03792	4.74229	-0.324599	0.769607	0.850452	1.40183	5.00695	1.40202	0.288232	0.52636	1.45499	4.97868	1.44745	0.250938	0.694703	0.279035	0.59849	0.647382	4.76922	4.71552	5.25653	0.0920518	0.263414	0.591368	4.70413	4.83431	4.42094	4.92841	4.79721	5.87227	5.20432	4.693	23.2606	26.7103	20.1777	29.3993	26.3495	53.959
11761	NM_009676	Aox1	aldehyde oxidase 1	82.4664	80.2384	77.1205	33.9946	114.831	128.359	98.3159	57.0394	1.48141	4.72434	2.80922	0.153997	0.388259	-1.27086	4.27295	-0.822261	0.476155	0.662078	-1.88266	4.53704	-2.35663	0.131373	0.660285	0.297337	0.704839	0.670858	4.44935	5.01632	4.10355	0.259958	0.144329	0.655149	4.63317	4.26553	5.03934	5.14775	4.86186	4.52867	4.43291	3.34907	22.0311	16.2413	30.8175	33.6306	27.4827	21.9378
11764	NM_001243043,NM_001243044,NM_007454	Ap1b1	adaptor protein complex AP-1, beta 1 subunit	66.9204	84.8344	80.2304	75.4396	88.1769	88.4193	91.0426	52.3828	1.32141	4.45812	3.61571	0.097425	0.33549	1.1818	4.38045	2.12013	0.191568	0.455491	-1.11813	4.58244	-2.09783	0.104519	0.646884	0.165539	0.170484	0.133002	4.26161	4.66369	4.5026	0.139245	0.0895202	0.0983643	4.36008	4.16315	4.6586	4.57682	4.75565	4.60765	4.48749	4.41267	17.8779	14.9154	23.6643	23.1663	25.4496	23.1944
11765	NM_001301211,NM_009677	Ap1g1	adaptor protein complex AP-1, gamma 1 subunit	60.4421	61.7119	63.6604	63.1286	67.5898	68.6724	63.0933	70.1917	-1.10094	4.29538	-1.01925	0.486308	0.648444	-1.14991	4.26336	-1.49553	0.372213	0.585606	-1.04448	4.19506	-2.39933	0.0933495	0.645988	0.193866	0.190974	0.0453225	4.36531	4.22657	4.16379	0.189738	0.039792	0.0216962	4.23114	4.49947	4.26917	4.19036	4.22019	4.14076	4.18385	4.16674	16.1472	19.9863	18.1392	17.9925	17.6368	16.8725
11766	NM_001303502,NM_007455	Ap1g2	adaptor protein complex AP-1, gamma 2 subunit	12.5706	23.094	15.3168	23.3928	29.3249	28.2648	27.7632	7.1821	1.86941	2.55832	5.01082	0.0920548	0.331555	1.44681	2.39821	2.19485	0.12634	0.402383	-1.29209	2.85829	-2.03777	0.155565	0.668052	0.260957	0.384185	0.314237	2.14653	3.04911	2.67941	0.241818	0.0980973	0.298533	2.31752	1.97554	3.1109	2.936	3.10043	2.80302	2.33892	2.89627	3.35827	2.04502	7.87	7.40551	7.76079	6.31406
11767	NM_007456	Ap1m1	adaptor-related protein complex AP-1, mu subunit 1	35.028	59.1773	49.423	61.3054	61.3469	59.7248	53.4076	28.6366	1.44563	3.75305	7.50797	0.00738915	0.235772	1.43672	3.74889	4.90479	0.018381	0.333944	-1.00621	4.02384	-0.0838732	0.93837	0.977208	0.111887	0.177635	0.184295	3.4966	4.0283	4.01938	0.0710923	0.0863977	0.162788	3.54687	3.44633	4.12796	3.97459	3.98235	4.09614	3.8324	4.12959	9.3578	8.15394	16.4638	15.6482	14.9293	16.1795
11768	NM_001110300,NM_009678	Ap1m2	adaptor protein complex AP-1, mu 2 subunit	103.187	92.0443	100.813	92.4414	103.743	108.356	104.705	95.0816	1.01198	4.89918	0.391765	0.735049	0.826243	-1.10474	4.81821	-3.0447	0.0794659	0.365005	-1.11797	4.82667	-4.189	0.0150851	0.61065	0.066548	0.073112	0.0665184	4.8906	4.90777	4.7469	0.0517171	0.0418806	0.0516789	4.92717	4.85403	4.8927	4.87551	4.9551	4.72621	4.80572	4.70877	27.5667	27.0734	27.8417	28.3899	29.2688	25.1656
11769	NM_007457	Ap1s1	adaptor protein complex AP-1, sigma 1	46.2748	44.61	52.3824	44.7127	33.4279	53.3772	46.4633	32.2254	-1.07949	3.68615	-0.476255	0.668529	0.781877	1.01932	3.75551	0.160345	0.892372	0.938605	1.10034	3.69972	0.746808	0.515397	0.804385	0.369384	0.25356	0.319929	3.74173	3.63139	3.76933	0.221791	0.295386	0.122888	3.89856	3.5849	3.29054	3.8128	3.79082	3.68898	3.91079	3.70822	12.3624	9.17583	8.97112	13.9851	12.9881	12.1967
11770	NM_024406	Fabp4	fatty acid binding protein 4, adipocyte	1196.18	448.023	417.488	218.544	418.488	261.326	468.326	1306.11	-2.66829	7.52107	-5.72627	0.0266335	0.244247	-3.2438	7.36467	-5.00316	0.0361112	0.338841	-1.21568	6.70399	-0.675807	0.539565	0.815324	0.426849	0.586683	0.722156	8.26227	6.84636	6.56459	0.0494316	0.423977	0.584597	8.22732	8.29723	7.05775	6.35825	7.12308	7.02337	6.76403	5.90637	319.563	371.899	112.311	68.4688	130.913	122.493
11771	NM_001077264,NM_007458	Ap2a1	adaptor-related protein complex 2, alpha 1 subunit	68.7711	92.0288	87.7023	87.21	95.8918	97.4652	95.989	48.9237	1.45528	4.49683	3.3177	0.172112	0.403541	1.33844	4.43962	2.56308	0.218117	0.473729	-1.0873	4.71486	-2.55186	0.0642993	0.645988	0.232823	0.234768	0.0819554	4.23432	4.77562	4.65487	0.226502	0.053887	0.0617485	4.39448	4.07416	4.78538	4.71752	4.82396	4.72585	4.61347	4.62531	18.3724	13.9305	25.7347	25.5364	26.8323	25.1614
11772	NM_007459	Ap2a2	adaptor-related protein complex 2, alpha 2 subunit	70.2029	76.8302	81.7228	88.8615	81.0846	73.2849	72.1309	74.6242	-1.05557	4.45579	-0.785153	0.498061	0.658226	1.03479	4.51958	0.540373	0.638915	0.777518	1.09229	4.48018	1.43571	0.227025	0.689347	0.156372	0.140845	0.153645	4.49498	4.41696	4.54431	0.101692	0.11879	0.0974467	4.42307	4.56688	4.53775	4.30028	4.41284	4.46785	4.51105	4.65404	18.7549	21.2484	21.7609	19.201	20.1631	21.0059
11773	NM_001302970,NM_009679	Ap2m1	adaptor-related protein complex 2, mu 1 subunit	137.419	98.5877	136.06	154.335	113.489	115.072	136.592	145.923	-1.15177	5.21367	-1.62563	0.222145	0.445276	-1.11973	5.23437	-0.914272	0.448603	0.640177	1.02861	5.13304	0.193838	0.856941	0.947465	0.213129	0.306248	0.363617	5.31659	5.11274	5.15343	0.0591352	0.204761	0.300484	5.27477	5.3584	5.02511	4.96637	5.34673	4.82539	5.21957	5.41534	36.7118	41.5501	30.4573	30.1495	38.1821	26.9546
11774	NM_009680	Ap3b1	adaptor-related protein complex 3, beta 1 subunit	62.483	80.7513	73.8569	85.8737	78.1991	85.9209	67.7372	54.6504	1.1478	4.34292	2.82658	0.0771355	0.313685	1.19768	4.37281	3.54915	0.0480957	0.348925	1.04346	4.47408	0.655686	0.547904	0.820383	0.118605	0.123882	0.16212	4.24463	4.44349	4.50487	0.0395654	0.111811	0.117394	4.27261	4.21665	4.48345	4.52984	4.3172	4.54085	4.37369	4.60006	16.6925	15.5611	20.9865	22.5117	18.9349	22.078
11775	NM_021492	Ap3b2	adaptor-related protein complex 3, beta 2 subunit	2.94143	2.85758	2.99762	2.87729	4.91351	4.70472	3.47083	2.21818	1.0063	1.03176	0.150413	0.894238	0.936675	-1.17533	0.903229	-5.72423	0.0291871	0.336868	-1.18273	0.907202	-3.33075	0.0353623	0.645988	0.104305	0.0705202	0.125907	1.02725	1.0363	0.794184	0.000220292	0.104305	0.0705199	1.02709	1.0274	1.15236	1.00615	0.950401	0.71278	0.833142	0.836631	0.78581	0.631601	1.31865	1.23266	0.970217	0.781283
11776	NM_007460	Ap3d1	adaptor-related protein complex 3, delta 1 subunit	129.006	162.255	139.284	155.481	184.562	197.435	162.252	114.132	1.51472	5.42805	5.55524	0.0117229	0.235772	1.22644	5.28197	2.536	0.0873924	0.372597	-1.23506	5.58147	-2.25251	0.0880906	0.645988	0.177403	0.192447	0.234205	5.13678	5.73584	5.43125	0.0826309	0.156984	0.173804	5.19521	5.07835	5.77476	5.86969	5.56305	5.60647	5.25889	5.4284	34.4642	32.4977	49.5313	51.729	45.3552	44.3618
11777	NM_001303015,NM_009681	Ap3s1	adaptor-related protein complex 3, sigma 1 subunit	42.8306	31.1222	34.6343	36.5696	31.9558	32.5122	27.9193	60.7431	-1.8782	3.58265	-3.42705	0.172666	0.404205	-1.66105	3.68187	-2.6914	0.199735	0.46036	1.13073	3.24413	2.20261	0.113054	0.64793	0.37718	0.391167	0.139389	4.06607	3.15671	3.33397	0.37138	0.0658878	0.122834	3.80346	4.32867	3.23151	3.13134	3.10728	3.19981	3.36119	3.44091	11.4423	17.2959	8.57606	8.51835	7.80442	8.50903
11778	NM_009682	Ap3s2	adaptor-related protein complex 3, sigma 2 subunit	19.8339	28.3632	19.1301	16.1055	22.9795	27.5046	26.631	13.9615	1.13141	2.82162	1.42721	0.284204	0.494834	-1.01884	2.72047	-0.124506	0.909255	0.94804	-1.15272	2.80769	-0.996728	0.402634	0.755363	0.191626	0.360919	0.35631	2.73397	2.91209	2.70704	0.141468	0.129257	0.332038	2.834	2.63393	2.79216	2.8951	3.049	3.07927	2.60053	2.44134	5.29868	3.97538	6.16708	7.20634	7.4443	7.75471
11781	NM_021392	Ap4m1	adaptor-related protein complex AP-4, mu 1	30.8467	41.4435	31.2675	30.3405	43.3759	53.4206	44.3706	25.2506	1.3093	3.52718	6.00111	0.00991999	0.235772	1.00277	3.34013	0.030413	0.978078	0.987992	-1.30568	3.52929	-2.86487	0.0753507	0.645988	0.104331	0.223758	0.232644	3.33814	3.72693	3.34213	0.0584348	0.0864309	0.215993	3.37946	3.29682	3.6415	3.81433	3.72498	3.59137	3.22543	3.2096	8.24076	7.18983	11.6409	13.9965	12.4031	11.331
11782	NM_001329698,NM_001329699,NM_021710	Ap4s1	adaptor-related protein complex AP-4, sigma 1	39.0533	33.778	33.7584	44.8054	38.6949	35.6905	37.2179	44.9733	-1.34215	3.61467	-2.52393	0.164139	0.396119	-1.30539	3.63585	-1.93112	0.171088	0.441282	1.02816	3.4286	0.264042	0.807765	0.928309	0.249845	0.310585	0.262777	3.83317	3.40862	3.44868	0.211936	0.132309	0.227038	3.68331	3.98303	3.4823	3.25588	3.4877	3.30874	3.32667	3.71064	10.4332	12.8056	10.3846	9.35108	10.4037	9.23516
11783	NM_001042558,NM_001282947,NM_009684	Apaf1	apoptotic peptidase activating factor 1	11.8982	24.0202	19.5649	26.3912	16.0822	22.5755	17.252	11.4243	1.11944	2.41506	1.37469	0.271179	0.484524	1.4175	2.57445	3.48238	0.0400155	0.340332	1.26625	2.66267	2.32752	0.0872355	0.645988	0.187914	0.236483	0.253437	2.33505	2.49782	2.83839	0.116202	0.147678	0.205965	2.25288	2.41721	2.3451	2.63987	2.5085	2.85016	2.6268	3.03822	3.17863	3.25295	4.31602	5.91488	4.82254	6.56729
11785	NM_001253885,NM_001253886,NM_001253887,NM_001310600,NM_009685	Apbb1	amyloid beta (A4) precursor protein-binding, family B, member 1	25.5138	27.2775	22.2365	10.0775	28.9654	20.5636	26.7465	15.657	-1.04368	2.9216	-0.233302	0.832708	0.896304	-1.29614	2.75916	-0.972656	0.404701	0.60744	-1.24189	2.73019	-0.820268	0.470366	0.785295	0.416312	0.638515	0.659948	2.9526	2.89092	2.57839	0.269709	0.317132	0.578756	3.14332	2.76189	3.0932	2.52543	3.05415	3.02168	2.78985	1.92364	6.81607	4.45814	7.77352	5.38776	7.47657	7.45786
11787	NM_001201413,NM_001201414,NM_001201415,NM_001201416,NM_001310626,NM_009686	Apbb2	amyloid beta (A4) precursor protein-binding, family B, member 2	40.5403	44.6739	43.2416	43.1148	49.0911	37.6424	41.5069	26.1806	1.0381	3.56256	0.225423	0.842026	0.902136	1.09489	3.60049	0.675867	0.62092	0.764409	1.0547	3.62785	0.541617	0.641668	0.86271	0.366797	0.273927	0.245712	3.53569	3.58964	3.66647	0.273131	0.244825	0.0208571	3.72882	3.34256	3.80957	3.32585	3.63351	3.6905	3.65591	3.65301	10.8304	7.45463	13.1747	9.86248	11.6026	12.2142
11789	NM_007462	Apc	adenomatosis polyposis coli	63.5989	69.3851	71.8187	68.2634	58.5138	68.2744	62.2024	54.5522	-1.07803	4.1992	-1.776	0.176108	0.4076	1.04159	4.28304	1.37307	0.346373	0.566329	1.12287	4.22812	3.33079	0.0563485	0.645988	0.0982632	0.0630953	0.0869404	4.25375	4.14535	4.31254	0.0551273	0.0813427	0.0306921	4.29273	4.21477	4.05212	4.18211	4.20183	4.31947	4.33918	4.27898	16.9906	15.5331	15.7035	17.8882	17.3877	18.9704
11790	NM_001085370,NM_001085371,NM_001173477,NM_007463	Speg	SPEG complex locus	12.2625	45.7657	26.1064	21.2449	28.6571	33.8864	26.9731	6.57479	2.0231	2.55206	5.15335	0.108741	0.347121	2.1049	2.57541	3.11705	0.0526932	0.351059	1.04043	3.13893	0.198838	0.860197	0.948782	0.281606	0.564408	0.498106	2.0939	3.11047	3.16765	0.273632	0.0665398	0.493641	2.28739	1.90042	3.07981	3.18681	3.06479	3.72347	2.9992	2.78029	3.27594	1.8721	7.69079	8.87841	7.53994	12.5127
11792	NM_009687	Apex1	apurinic/apyrimidinic endonuclease 1	34.6285	21.3513	29.102	41.3771	24.393	32.2943	32.5243	36.6561	-1.44855	3.35827	-3.23848	0.0500592	0.276039	-1.40578	3.3816	-1.75121	0.192729	0.456272	1.03042	3.12313	0.149858	0.890709	0.959863	0.265306	0.474155	0.499742	3.6362	3.10159	3.14483	0.150778	0.218296	0.449543	3.52958	3.74281	2.87422	3.12103	3.30951	2.70162	3.13241	3.60045	9.25109	10.4374	6.54642	8.46125	9.09167	5.83761
11793	NM_001314013,NM_053069	Atg5	autophagy related 5	34.3346	26.0535	24.701	25.5636	27.5407	30.7018	29.4716	42.6324	-1.55461	3.3861	-3.0858	0.179551	0.410434	-1.68708	3.32068	-3.73524	0.162597	0.43376	-1.08521	3.02319	-2.32596	0.110929	0.64793	0.295409	0.286396	0.0878533	3.7193	3.08275	2.96478	0.284227	0.080505	0.035173	3.51833	3.92028	3.0265	3.04678	3.17497	2.95678	2.93429	3.00326	9.17258	12.1391	7.39116	8.04402	8.23834	7.12321
11796	NM_007464	Birc3	baculoviral IAP repeat-containing 3	53.2752	51.3576	48.2211	64.7158	50.9789	67.3521	38.6925	42.667	-1.10756	3.92642	-0.743732	0.517648	0.673294	-1.02418	3.98353	-0.235633	0.828995	0.901986	1.08141	3.90947	0.514507	0.637526	0.861476	0.334017	0.240704	0.380138	4.0008	3.85342	3.96634	0.111805	0.314749	0.213162	4.07986	3.92175	3.8601	4.16477	3.53538	3.89285	3.79964	4.20652	14.2326	12.149	13.6814	17.6466	10.8159	14.0416
11797	NM_001291503,NM_007465	Birc2	baculoviral IAP repeat-containing 2	59.1836	80.3335	65.858	79.6218	77.8756	92.5729	66.3919	72.8153	1.06873	4.41942	0.483511	0.68313	0.791684	1.02875	4.39213	0.208333	0.857581	0.91908	-1.03886	4.44004	-0.391908	0.715142	0.892938	0.298195	0.294118	0.243079	4.37173	4.46763	4.41263	0.241183	0.17536	0.168334	4.20119	4.54228	4.47751	4.63784	4.28754	4.53107	4.21993	4.48688	15.811	20.7333	20.8997	24.2545	18.5589	21.9638
11798	NM_001301639,NM_001301641,NM_009688,NR_125870	Xiap	X-linked inhibitor of apoptosis	54.967	43.6981	47.9852	48.6767	41.9862	48.8122	42.3444	76.2437	-1.63075	3.98697	-2.96153	0.201131	0.430909	-1.5136	4.04529	-2.47903	0.228377	0.480677	1.0774	3.70317	1.90627	0.143531	0.665465	0.338213	0.344494	0.0977282	4.35532	3.64978	3.75734	0.3343	0.0512989	0.0831818	4.11893	4.5917	3.59292	3.69258	3.66384	3.66207	3.79439	3.81556	14.6846	21.7095	11.268	12.789	11.8367	11.9474
11799	NM_001012273,NM_009689	Birc5	baculoviral IAP repeat-containing 5	1.82192	0.966945	4.41749	7.45826	0.890361	1.57607	1.02375	0.252658	-1.07377	0.399163	-0.379261	0.767456	0.848931	1.45451	0.671725	1.14734	0.334472	0.557535	1.5618	0.590861	1.65367	0.237873	0.691295	0.384607	0.770627	0.673696	0.453792	0.35111	0.99432	0.379422	0.0629402	0.67075	0.722084	0.1855	0.284486	0.40957	0.359275	0.278171	1.09695	1.60784	0.486731	0.071942	0.238948	0.412938	0.286174	0.26437
11800	NM_001305258,NM_001349003,NM_007466	Api5	apoptosis inhibitor 5	64.4688	56.5017	64.9878	72.391	58.6783	55.9415	55.0635	85.6215	-1.44313	4.24624	-2.45518	0.221766	0.444834	-1.24838	4.35611	-1.39795	0.341123	0.561997	1.156	4.09311	1.93022	0.143898	0.665834	0.309529	0.337172	0.187666	4.51908	3.98988	4.19902	0.295191	0.093118	0.162935	4.31035	4.72781	4.05566	3.88333	4.03064	4.03291	4.20557	4.35858	17.223	24.3798	15.7476	14.6569	15.3922	15.448
11803	NM_007467	Aplp1	amyloid beta (A4) precursor-like protein 1	30.4345	28.2688	20.3233	22.4908	30.7987	21.1188	36.5251	20.0309	-1.09419	3.13075	-0.413456	0.707396	0.808423	-1.25883	3.02577	-1.63783	0.243623	0.491834	-1.15047	2.96366	-0.694533	0.541642	0.817095	0.518122	0.309577	0.504304	3.19636	3.0665	2.86428	0.234484	0.462025	0.202127	3.36216	3.03055	3.179	2.55861	3.46188	3.0737	2.67033	2.8488	8.13065	5.70356	8.26553	5.53322	10.21	7.72889
11804	NM_001102455,NM_001102456,NM_009691	Aplp2	amyloid beta (A4) precursor-like protein 2	388.28	233.068	306.611	265.473	278.086	262.806	266.565	337.136	-1.10224	6.4422	-0.897628	0.515402	0.671619	-1.22971	6.36189	-1.85288	0.267041	0.509589	-1.11565	6.29293	-2.15808	0.102078	0.646059	0.225633	0.235035	0.126713	6.5128	6.37236	6.21448	0.212245	0.0765667	0.100963	6.66288	6.36272	6.44992	6.37035	6.29682	6.12037	6.32113	6.20195	103.73	95.9958	74.6307	68.8565	74.5141	63.7225
11810	NM_001134391,NM_031159	Apobec1	apolipoprotein B mRNA editing enzyme, catalytic polypeptide 1	12.8383	37.9474	32.5071	37.1415	27.7572	39.9953	17.5332	11.1757	1.53974	2.65977	2.41375	0.13514	0.372396	2.0541	2.83874	15.7979	0.00138204	0.333944	1.33406	3.19041	1.57423	0.243495	0.691529	0.446208	0.111414	0.457506	2.36659	2.98927	3.40509	0.0331935	0.444972	0.106355	2.34312	2.39006	3.0344	3.40996	2.52346	3.47247	3.28248	3.46032	3.42978	3.18214	7.44927	10.479	4.90113	10.3751
11811	NM_009694	Apobec2	apolipoprotein B mRNA editing enzyme, catalytic polypeptide 2	5.24917	13.2047	3.83404	10.0682	2.8528	3.00683	1.67457	27.4841	-3.36689	1.28931	-1.80816	0.319708	0.520981	-1.68968	2.0208	-0.737023	0.573453	0.732328	1.99261	1.07031	2.80742	0.0982639	0.645988	1.37156	1.49308	0.613661	2.43429	0.682878	1.67754	1.36636	0.119308	0.601952	1.46813	3.40046	0.78063	0.718073	0.549932	2.11847	0.991745	1.9224	1.40233	7.82577	0.765613	0.787804	0.468102	3.61025
11812	NM_001110009,NM_007469	Apoc1	apolipoprotein C-I	107.779	41.6915	32.7743	22.8843	26.9156	34.7483	38.7281	84.987	-3.02434	3.97151	-7.88947	0.00460567	0.235772	-3.02045	3.97264	-6.43123	0.00804681	0.333944	1.00129	3.25356	0.00705161	0.994739	0.998235	0.325996	0.40973	0.455833	4.84926	3.25263	3.25449	0.182165	0.27035	0.367007	4.97807	4.72045	2.99968	3.22068	3.53754	3.60045	3.29347	2.86955	28.7935	24.1991	7.22342	9.10423	10.8259	11.3988
11815	NM_001301353,NM_001301354,NM_007470	Apod	apolipoprotein D	33.5052	33.9223	29.4685	28.867	33.6268	25.8082	28.7272	17.0594	-1.05844	3.12674	-0.233701	0.844552	0.904044	1.02413	3.18514	0.105889	0.932071	0.960805	1.08398	3.14368	0.757359	0.511633	0.802781	0.516057	0.462851	0.26606	3.16798	3.08605	3.20238	0.452636	0.247862	0.0967074	3.48804	2.84792	3.29922	2.81407	3.14485	3.31397	3.15029	3.14289	8.95099	4.85748	9.02451	6.76187	8.03027	9.2746
11816	NM_001305819,NM_001305843,NM_001305844,NM_009696	Apoe	apolipoprotein E	794.059	633.012	1277.24	1323.59	744.835	691.644	628.806	636.111	1.31262	7.57565	1.96772	0.221039	0.444336	1.63881	7.73008	2.34871	0.10043	0.382836	1.2485	7.9329	1.21305	0.325133	0.722554	0.297073	0.495086	0.457191	7.38196	7.77442	8.09461	0.249338	0.161502	0.427715	7.55827	7.20565	7.89378	7.83882	7.59065	7.60324	8.29723	8.38337	212.135	181.125	199.893	181.214	175.773	173.07
11819	NM_009697,NM_183261	Nr2f2	nuclear receptor subfamily 2, group F, member 2	27.2276	32.7222	40.5538	23.6212	31.733	38.1584	29.6979	24.0451	1.01098	3.24247	0.329863	0.771597	0.85192	1.01003	3.24179	0.0752236	0.946866	0.969609	-1.00094	3.24967	-0.00687528	0.995078	0.998249	0.0823782	0.331384	0.341159	3.2346	3.25035	3.249	0.010298	0.081732	0.331224	3.22732	3.24188	3.22328	3.34218	3.18558	3.26765	3.5705	2.90884	7.27391	6.84658	8.51627	9.99769	8.3016	8.94648
11820	NM_001198823,NM_001198824,NM_001198825,NM_001198826,NM_007471	App	amyloid beta (A4) precursor protein	1033.54	602.425	1201.67	947.12	809.617	854.013	788.027	791.474	1.22983	7.86762	1.0803	0.467767	0.6351	1.15364	7.82223	0.601734	0.604949	0.753551	-1.06604	7.972	-0.433599	0.703547	0.887851	0.393368	0.527287	0.368536	7.71981	8.01826	7.926	0.385325	0.0791387	0.359939	7.99227	7.44734	7.9863	8.10838	7.96011	7.53973	8.25199	7.9863	276.113	225.363	217.279	223.756	220.281	164.707
11821	NM_009698	Aprt	adenine phosphoribosyl transferase	53.9899	42.1586	52.2472	50.0125	55.633	63.8301	65.2747	43.2621	1.06552	4.06159	0.798352	0.488807	0.650217	-1.16851	3.90212	-1.87182	0.163275	0.43408	-1.24507	3.94635	-2.60963	0.0598811	0.645988	0.1817	0.191793	0.209884	4.01608	4.10763	3.7914	0.113464	0.141918	0.15463	4.09631	3.93584	3.98453	4.07549	4.26286	3.61599	3.90796	3.85026	14.4235	12.3184	14.9304	16.7238	18.2466	11.5265
11826	NM_007472	Aqp1	aquaporin 1	94.3258	67.2516	192.165	191.926	112.354	77.6383	76.2519	98.5571	-1.17098	4.74276	-1.14765	0.35965	0.550487	1.28437	5.03528	0.758421	0.526109	0.699601	1.50397	4.91585	1.15084	0.343124	0.727084	0.340552	0.823271	0.886123	4.85799	4.63027	5.21904	0.0653321	0.334226	0.820675	4.81179	4.90418	5.01115	4.38592	4.49374	4.27179	5.66934	5.716	25.1993	28.063	30.1526	20.3416	21.3151	18.3871
11828	NM_016689	Aqp3	aquaporin 3	16.7107	10.9254	10.7501	14.367	14.1873	15.1939	17.1296	9.90266	-1.12852	2.36977	-0.841201	0.498644	0.658561	-1.3287	2.24424	-1.84839	0.198187	0.459527	-1.17738	2.16317	-1.36745	0.246186	0.69304	0.312633	0.341103	0.298388	2.4586	2.28416	2.04858	0.250055	0.187648	0.231999	2.63541	2.28178	2.20195	2.15165	2.49888	1.89267	1.93788	2.3152	4.46431	2.81967	3.80749	3.98088	4.78833	2.98709
11829	NM_001308641,NM_001308642,NM_001308643,NM_001308644,NM_001308645,NM_001308646,NM_001308647,NM_001317729,NM_009700	Aqp4	aquaporin 4	4.7714	17.8755	10.9235	8.42927	8.88292	7.36329	13.0411	2.18938	1.46094	1.44832	1.85778	0.161207	0.393415	1.80775	1.57052	2.98414	0.0601182	0.354052	1.23739	1.89479	0.961243	0.390973	0.749691	0.476219	0.461095	0.553712	1.20046	1.74736	2.05466	0.257678	0.400483	0.382375	1.38267	1.01826	1.69062	1.37828	2.17319	2.47749	1.95332	1.73316	1.27469	0.6234	2.38393	1.92922	3.64544	4.88728
11830	NM_009701	Aqp5	aquaporin 5	73.1559	137.849	300.351	381.296	98.1218	129.251	145.015	59.8963	1.66706	4.74899	3.88605	0.0367564	0.257857	3.2733	5.17985	4.17263	0.046657	0.34744	1.96352	5.59753	2.22324	0.122122	0.655386	0.319067	0.705755	0.758373	4.39463	5.13193	6.10537	0.111272	0.299035	0.696928	4.47331	4.31595	4.82024	5.15911	5.41646	5.33904	6.2758	6.70128	19.5438	17.0548	26.3332	33.8645	40.5368	37.689
11831	NM_175087	Aqp6	aquaporin 6	4.62133	6.69478	10.1436	5.79133	8.62991	7.79942	8.39198	2.92702	1.24289	1.43254	2.80425	0.0705734	0.306199	1.19474	1.40676	1.41813	0.262318	0.505978	-1.0403	1.56919	-0.306297	0.779523	0.920105	0.179503	0.304915	0.322353	1.28425	1.59795	1.54095	0.103159	0.146901	0.286934	1.3572	1.21131	1.66357	1.42968	1.70061	1.36571	1.87208	1.38505	1.2346	0.833436	2.31603	2.04348	2.34585	1.8304
11832	NM_007473	Aqp7	aquaporin 7	9.58491	6.31343	3.54548	1.11437	10.3462	7.27422	8.63868	7.04281	-1.26907	1.81015	-2.33994	0.131827	0.369752	-2.16013	1.32269	-4.18027	0.0498887	0.350025	-1.70213	1.20304	-2.55846	0.081094	0.645988	0.252215	0.459139	0.519481	1.99018	1.64641	0.879067	0.0477516	0.247654	0.456649	2.02395	1.95642	1.84332	1.36836	1.72754	1.3073	0.93139	0.39851	2.56063	2.00536	2.77664	1.90588	2.41481	1.72614
11834	NM_001290788,NM_009702	Aqr	aquarius	39.8147	47.3337	47.9679	48.3768	46.8616	51.1649	44.9237	39.7296	-1.01757	3.75933	-0.37135	0.773166	0.852666	1.01394	3.78189	0.293127	0.81705	0.8953	1.03176	3.76927	4.27473	0.0242677	0.635755	0.095809	0.0968415	0.0182755	3.77191	3.74679	3.79189	0.0954558	0.00821832	0.0163234	3.70442	3.83941	3.74108	3.75621	3.74307	3.77467	3.79386	3.80714	10.6366	11.3126	12.5764	13.4055	12.5577	12.9414
11835	NM_013476	Ar	androgen receptor	18.5125	20.0248	14.6476	14.0995	18.7979	19.89	19.218	14.955	-1.1297	2.64394	-3.51167	0.0450887	0.27011	-1.25729	2.5629	-2.87986	0.0943934	0.378264	-1.11294	2.47904	-1.27244	0.3042	0.714297	0.0840086	0.197472	0.210141	2.73338	2.55743	2.40305	0.0307699	0.0781707	0.19506	2.75513	2.71162	2.54196	2.48815	2.64218	2.62829	2.2902	2.29067	4.94566	4.25827	5.04484	5.21128	5.37209	5.47494
11836	NM_001159645,NM_009703	Araf	Araf proto-oncogene, serine/threonine kinase	111.868	206.962	133.351	136.093	210.702	236.046	164.515	89.1864	2.00399	5.37592	4.71706	0.0181089	0.237204	1.47603	5.17106	2.06634	0.136362	0.4129	-1.35769	5.67583	-1.49357	0.21703	0.685796	0.34594	0.453616	0.511593	4.89782	5.90069	5.45954	0.178486	0.29634	0.417026	5.02403	4.77161	5.95239	6.16778	5.58191	5.94047	5.19813	5.24002	29.8858	25.3948	56.5466	61.8452	45.9877	56.5849
11837	NM_007475	Rplp0	ribosomal protein, large, P0	1044.28	559.008	876.589	949.831	659.391	530.842	760.281	1117.47	-1.24854	7.85834	-2.29004	0.149165	0.384243	-1.23877	7.86412	-1.6046	0.249789	0.495652	1.00789	7.70551	0.0476496	0.964486	0.986336	0.242213	0.333441	0.412129	8.02009	7.69985	7.71118	0	0.242213	0.333441	8.02009	8.02009	7.74516	7.43818	7.9162	7.34277	7.79851	7.99227	278.982	318.188	176.962	139.083	212.525	152.837
11838	NM_001276684,NM_018790	Arc	activity regulated cytoskeletal-associated protein	1.73266	9.15553	11.4637	40.3099	2.65859	1.75981	1.38658	0.717132	-1.01253	0.563691	-0.120807	0.914217	0.948644	3.60413	1.17789	3.11557	0.0810434	0.365747	3.6493	1.15926	3.17198	0.0815405	0.645988	0.228932	1.02148	1.01981	0.572746	0.554778	2.4224	0.167056	0.156533	1.00772	0.690872	0.45462	0.735498	0.461632	0.467205	1.68721	2.00888	3.5711	0.462885	0.204195	0.713492	0.461078	0.387597	2.50319
11839	NM_009704	Areg	amphiregulin	1.66696	12.7441	42.8759	29.1819	16.6414	12.3622	8.36188	4.94294	1.78564	1.52187	1.57777	0.307961	0.5116	3.47747	1.85246	2.66612	0.0893546	0.374546	1.94747	2.4302	1.89172	0.163042	0.670322	0.777433	1.061	0.880436	1.16007	1.9965	2.9581	0.690996	0.356267	0.805135	0.671458	1.64867	2.39091	1.90057	1.69802	2.07266	3.64626	3.15539	0.445332	1.40745	4.4661	3.23895	2.33744	3.48432
11840	NM_001130408,NM_007476	Arf1	ADP-ribosylation factor 1	494.963	342.28	452.91	411.187	391.404	365.573	422.867	510.244	-1.02646	6.95035	-0.837601	0.489717	0.650804	-1.14145	6.87312	-2.55471	0.0868588	0.372464	-1.11202	6.85451	-2.1827	0.129658	0.66023	0.0687807	0.124117	0.121558	6.96921	6.93153	6.77835	0.0517667	0.045288	0.112806	7.00582	6.93261	6.92351	6.8908	6.9803	6.65598	6.87819	6.80088	132.23	145.286	105.042	95.7818	118.206	93.5818
11841	NM_001304574,NM_007477	Arf2	ADP-ribosylation factor 2	51.23	55.171	56.1817	68.5067	37.9363	44.413	50.6793	63.9133	-1.48138	3.91731	-2.45662	0.12709	0.365072	-1.08525	4.15159	-0.566897	0.641621	0.779083	1.36501	3.86202	2.66503	0.0632999	0.645988	0.354489	0.309728	0.291755	4.21102	3.64408	4.09299	0.261221	0.239638	0.166418	4.02631	4.39573	3.45893	3.55856	3.91474	3.99027	4.00371	4.285	13.6862	18.1986	10.1811	11.6364	14.1666	15.0842
11842	NM_007478	Arf3	ADP-ribosylation factor 3	102.029	97.7745	121.466	116.741	91.8935	97.4485	110.28	71.8333	1.07749	4.77042	0.489644	0.683067	0.791684	1.19323	4.84265	1.21397	0.393932	0.600086	1.10742	4.89761	1.10929	0.332884	0.72395	0.328095	0.307935	0.229843	4.71689	4.82456	4.97177	0.273535	0.181177	0.141431	4.91031	4.52348	4.72297	4.71698	5.03374	4.81132	5.07835	5.02563	27.2573	20.4537	24.6617	25.532	30.8271	26.7323
11843	NM_007479	Arf4	ADP-ribosylation factor 4	104.958	137.566	111.28	126.349	106.976	100.475	108.56	151.343	-1.2077	5.03648	-1.12645	0.436562	0.610789	-1.02337	5.15776	-0.13047	0.911795	0.94952	1.18013	5.02024	1.81697	0.154389	0.668052	0.3494	0.377493	0.227773	5.17445	4.90219	5.14113	0.326114	0.125419	0.190133	4.94385	5.40504	4.94053	4.76207	5.00396	5.33276	4.95253	5.13809	28.0397	43.0933	28.7094	26.325	30.3464	37.6114
11844	NM_007480	Arf5	ADP-ribosylation factor 5	135.983	105.707	130.595	138.012	132.987	132.906	144.251	90.3216	1.20609	5.15658	1.12078	0.444637	0.617192	1.07131	5.07263	0.392575	0.746965	0.849909	-1.12581	5.20734	-1.46165	0.23023	0.690038	0.346778	0.3714	0.202596	5.02318	5.29352	5.12256	0.329505	0.108079	0.171359	5.25618	4.79019	5.27291	5.19724	5.41043	4.9313	5.17426	5.26211	36.3282	25.718	35.69	34.8219	40.3231	28.9011
11845	NM_007481	Arf6	ADP-ribosylation factor 6	106.611	76.4642	124.43	174.754	77.3441	91.2312	94.7892	116.602	-1.32052	4.82603	-3.28045	0.0464123	0.271083	1.01733	5.04313	0.0735604	0.94756	0.97019	1.34342	4.83791	1.23717	0.324797	0.722532	0.19957	0.57949	0.596272	5.03075	4.62964	5.05554	0.100239	0.17257	0.570754	4.95987	5.10163	4.46322	4.61793	4.80776	4.45918	5.11079	5.59667	28.4813	33.2011	20.757	23.903	26.4969	20.9059
11847	NM_009705	Arg2	arginase type II	82.2201	39.3188	57.1172	36.4608	65.5694	62.7225	50.3769	86.8536	-1.54331	4.36213	-5.74134	0.0108097	0.235772	-2.03535	4.14211	-5.31567	0.0229882	0.333944	-1.31882	3.85554	-1.94036	0.149319	0.666987	0.179697	0.328982	0.356387	4.68636	4.06033	3.66108	0.0821845	0.159803	0.318551	4.62824	4.74447	4.22466	4.05084	3.90548	3.52246	4.02545	3.43532	21.9653	24.7306	17.597	16.4336	14.0821	10.75
11848	NM_001313961,NM_001313962,NM_016802	Rhoa	ras homolog family member A	399.99	234.701	345.19	333.564	282.619	250.262	332.19	395.654	-1.15107	6.54742	-1.78892	0.178167	0.409186	-1.20917	6.51125	-2.09452	0.140046	0.416637	-1.05047	6.4111	-0.452259	0.675179	0.875585	0.189637	0.220643	0.272035	6.6497	6.44672	6.37569	0.0729472	0.175045	0.208236	6.70128	6.59812	6.47241	6.26024	6.6075	6.13524	6.49435	6.49746	106.858	112.658	75.8472	65.5699	92.8588	64.169
11852	NM_007483	Rhob	ras homolog family member B	255.103	275.383	259.611	220.685	224.489	174.976	199.843	194.699	-1.0319	5.89537	-0.212353	0.851647	0.909293	1.15505	6.02115	0.962148	0.435183	0.631423	1.19189	5.99806	1.43399	0.224983	0.689063	0.325556	0.331118	0.305897	5.91807	5.87277	6.12603	0.247035	0.212039	0.220483	6.09275	5.74339	6.07611	5.65299	5.88922	6.36272	6.08888	5.92647	68.1514	55.4385	60.2467	45.8447	55.8632	75.2917
11853	NM_001291859,NM_007484	Rhoc	ras homolog family member C	126.301	93.129	119.554	107.409	90.6355	98.8156	104.356	91.2801	-1.14047	4.88703	-0.968187	0.47077	0.637297	-1.06036	4.94031	-0.421434	0.725532	0.835602	1.07555	4.84539	0.882494	0.428184	0.766635	0.287855	0.297563	0.206222	4.98277	4.79314	4.89821	0.253847	0.135729	0.155259	5.16226	4.80327	4.69634	4.7348	4.94829	4.74041	5.0508	4.90343	33.7416	25.991	24.3241	25.8902	29.1713	25.4621
11854	NM_001329989,NM_007485	Rhod	ras homolog family member D	10.2224	12.0294	11.7487	12.6151	10.2259	12.4148	12.5588	8.69108	-1.11961	2.03815	-1.74314	0.206051	0.433969	-1.03728	2.09471	-1.01595	0.38661	0.594812	1.07937	2.01262	1.09653	0.354314	0.731812	0.159864	0.0861988	0.174055	2.12128	1.95828	2.06847	0.0366852	0.155598	0.0780027	2.09533	2.14722	1.83553	1.90604	2.13328	2.01066	2.03757	2.15719	2.73095	2.47469	2.74436	3.25273	3.51062	3.28893
11855	NM_009706	Arhgap5	Rho GTPase activating protein 5	101.556	93.5586	90.5786	81.0321	77.4097	97.0575	93.4051	134.814	-1.35111	4.86625	-2.09792	0.203329	0.431981	-1.36448	4.85882	-2.29964	0.214439	0.47027	-1.00989	4.64691	-0.119668	0.911153	0.966198	0.308382	0.284005	0.205566	5.08817	4.65402	4.63982	0.258361	0.168372	0.117933	4.90548	5.27085	4.46465	4.71059	4.78682	4.74801	4.65733	4.5141	27.131	38.3867	20.7747	25.4295	26.11	25.5796
11856	NM_001287530,NM_009707,NM_178754,NR_109847	Arhgap6	Rho GTPase activating protein 6	30.8463	41.2695	36.5156	30.3617	40.2018	41.9501	35.3396	25.4895	1.09541	3.40874	2.76448	0.0876725	0.326123	1.04537	3.37549	0.560736	0.623046	0.765736	-1.04787	3.44121	-0.596857	0.603335	0.845708	0.0743422	0.194511	0.195774	3.34364	3.47511	3.40765	0.0501699	0.0548611	0.18793	3.37911	3.30816	3.53125	3.47247	3.42162	3.58514	3.42701	3.21078	8.24065	7.25785	10.7891	10.9911	9.87866	11.2834
11857	NM_001301301,NM_001301303,NM_001301305,NM_001301308,NM_001301309,NM_007486	Arhgdib	Rho, GDP dissociation inhibitor (GDI) beta	16.4159	16.951	18.0884	58.4005	16.9971	39.2942	15.9874	18.7722	-1.03237	2.7607	-0.125329	0.908654	0.945044	1.16735	2.89324	0.398998	0.722934	0.833816	1.20513	2.86926	0.4312	0.692912	0.884703	0.612017	0.954032	1.0813	2.78378	2.73782	3.00701	0.240351	0.562847	0.92326	2.61382	2.95373	2.4141	3.38774	2.41162	2.41059	2.53997	4.07048	4.38555	5.34518	4.56154	10.2953	4.46905	4.63453
11858	NM_009708	Rnd2	Rho family GTPase 2	16.1608	14.5109	13.2029	7.68016	12.834	6.77404	16.4687	12.5575	-1.52374	2.23172	-1.79413	0.211025	0.437224	-1.4572	2.26831	-2.85896	0.093455	0.376912	1.04566	1.98045	0.167748	0.877086	0.954844	0.585156	0.326526	0.665059	2.55612	1.9485	2.01291	0.0579838	0.582276	0.321337	2.59712	2.51511	2.08815	1.3091	2.44826	2.23121	2.16361	1.64392	4.31739	3.57562	3.4443	1.77483	4.60357	3.96737
11861	NM_001039515,NM_007487	Arl4a	ADP-ribosylation factor-like 4A	34.7747	30.8464	27.9986	18.0601	25.4452	34.7998	27.4944	44.189	-1.5915	3.39784	-2.92221	0.157562	0.390566	-1.74161	3.32532	-2.78988	0.085253	0.36931	-1.09432	3.01342	-0.618391	0.583613	0.836969	0.33545	0.448975	0.364225	3.74953	3.07914	2.9491	0.301202	0.147661	0.33295	3.53654	3.96251	2.92757	3.22255	3.0873	3.18975	3.08843	2.56912	9.29013	12.5823	6.82879	9.11772	7.68566	8.43363
11863	NM_001037737,NM_009709	Arnt	aryl hydrocarbon receptor nuclear translocator	40.2914	66.2985	53.008	47.4319	60.5468	73.3806	50.5483	32.7802	1.36086	3.87834	3.53467	0.0434807	0.267801	1.25156	3.82088	2.14957	0.135851	0.412642	-1.08733	4.04612	-0.673553	0.53909	0.81525	0.210429	0.254705	0.310627	3.66244	4.10697	3.98617	0.0795811	0.194801	0.241954	3.71872	3.60617	4.10744	4.30153	3.91193	4.25249	3.92612	3.77989	10.7639	9.33379	16.2491	19.2261	14.13	18.1265
11864	NM_007488	Arnt2	aryl hydrocarbon receptor nuclear translocator 2	1.50149	1.10885	4.21341	4.63716	1.86211	1.47134	1.71802	0.74661	-1.03617	0.520696	-0.548164	0.635739	0.759206	1.23667	0.683216	1.0892	0.377389	0.588797	1.2814	0.650411	1.29095	0.316984	0.719823	0.14379	0.481588	0.479952	0.546959	0.495695	0.853417	0.105473	0.0977286	0.469897	0.62154	0.472378	0.543402	0.383275	0.560407	0.315997	1.05742	1.18684	0.401126	0.212589	0.499739	0.385497	0.480247	0.303166
11865	NM_001243048,NM_007489	Arntl	aryl hydrocarbon receptor nuclear translocator-like	44.6459	6.44225	5.41066	10.8251	78.4452	82.8808	45.1813	42.722	1.2773	4.06183	1.42985	0.28463	0.49507	-5.13622	2.43807	-9.95166	0.00865404	0.333944	-6.56048	2.54634	-8.0061	0.0013294	0.437878	0.426342	0.409437	0.587107	3.88912	4.24221	1.52841	0.0485341	0.423571	0.40655	3.8548	3.92344	4.48932	4.48418	3.75312	1.3254	1.26334	1.99648	11.9273	12.1646	21.0526	21.7152	12.6297	1.76136
11867	NM_023142	Arpc1b	actin related protein 2/3 complex, subunit 1B	249.339	151.455	273.05	368.887	194.9	242.545	199.045	251.238	-1.04624	6.0144	-0.571357	0.622199	0.749745	1.0292	6.06783	0.12347	0.912948	0.950102	1.07679	6.03502	0.301621	0.786744	0.921883	0.196621	0.582027	0.612936	6.0471	5.98188	6.08862	0.0293634	0.194416	0.581286	6.06787	6.02634	5.85598	6.2058	5.88388	5.47921	6.1497	6.63695	66.6115	71.5372	52.3058	63.5481	55.6399	41.4089
11876	NM_001284191,NM_001284192,NM_001284193,NM_009711	Artn	artemin	16.9091	20.3761	17.0956	19.0109	20.3667	27.5469	26.2371	8.26367	1.39619	2.60608	1.62318	0.300707	0.50637	1.15479	2.47807	0.741344	0.585518	0.739989	-1.20904	2.71754	-2.15564	0.121219	0.654741	0.434547	0.40021	0.220049	2.37643	2.85792	2.58406	0.387671	0.196322	0.0993951	2.65056	2.10231	2.64494	2.89718	3.03165	2.64765	2.46952	2.635	4.5173	2.35299	5.46586	7.21743	7.33419	5.57097
11877	NM_001272028,NM_001272029,NM_001272030,NM_001272031,NM_001272032,NM_033474	Arvcf	armadillo repeat gene deleted in velo-cardio-facial syndrome	13.6648	27.0718	19.4264	15.8797	23.0229	28.0478	24.8833	10.4099	1.43588	2.62121	7.94777	0.00431729	0.235772	1.24053	2.52389	1.76414	0.207331	0.465307	-1.15748	2.78765	-1.17785	0.343955	0.727653	0.106254	0.30259	0.310254	2.37319	2.89513	2.68415	0.0574141	0.0894067	0.297093	2.41379	2.3326	2.79435	2.92617	2.96489	3.00865	2.61827	2.42553	3.6506	2.96409	6.1787	7.34865	6.95576	7.40163
11881	NM_009712	Arsb	arylsulfatase B	48.5552	35.915	46.6974	35.3423	41.7887	42.2752	39.8856	29.1581	-1.12013	3.63235	-0.659153	0.625799	0.752253	-1.14765	3.6144	-0.723118	0.56503	0.726183	-1.02457	3.53389	-0.276349	0.80522	0.92719	0.352714	0.407335	0.219453	3.7151	3.55144	3.51642	0.347973	0.0576403	0.211748	3.96116	3.46905	3.58699	3.48493	3.58239	3.39078	3.7609	3.39759	12.9716	8.30243	11.2149	11.0763	11.1494	9.81944
11883	NM_009713	Arsa	arylsulfatase A	14.9935	10.2667	16.738	12.6595	14.404	13.1242	15.3586	10.2701	-1.17092	2.29782	-1.5272	0.226096	0.448683	-1.20718	2.27458	-1.31922	0.284246	0.523722	-1.03097	2.1647	-0.203613	0.850341	0.944837	0.240201	0.343862	0.374312	2.41446	2.18682	2.14282	0.133843	0.199456	0.316744	2.5091	2.31982	2.21895	1.97325	2.36826	1.81699	2.44962	2.16183	4.00555	2.92429	3.86563	3.4386	4.29326	2.807
11886	NM_019734	Asah1	N-acylsphingosine amidohydrolase 1	155.691	80.9054	142.177	107.406	90.1701	90.6915	106.35	167.95	-1.67028	5.11417	-5.92435	0.0113885	0.235772	-1.49793	5.19793	-2.58993	0.107624	0.38912	1.11505	4.83541	0.643774	0.565969	0.828864	0.208474	0.385543	0.422707	5.49758	4.75749	4.91461	0.0819264	0.191701	0.376738	5.43965	5.55551	4.68755	4.61059	4.97435	4.54371	5.29692	4.90319	41.5932	47.8217	24.1992	23.7616	29.7286	22.1201
11889	NM_001291131,NM_001291132,NM_009714	Asgr1	asialoglycoprotein receptor 1	269.932	75.2565	121.873	83.5997	199.019	156.279	175.427	246.374	-1.32664	5.87922	-2.81614	0.067082	0.301332	-2.63012	5.34374	-6.51027	0.0114956	0.333944	-1.98254	5.16164	-4.25981	0.0196757	0.634976	0.237314	0.362195	0.401459	6.08664	5.67887	4.69152	0.114747	0.207728	0.343539	6.16778	6.00551	5.88922	5.47386	5.67352	4.4361	5.08208	4.55637	72.1129	70.1522	53.4112	40.9459	49.0379	20.5757
11890	NM_001313925,NM_001313926,NM_001313927,NM_007493	Asgr2	asialoglycoprotein receptor 2	1.20063	1.11983	1.28119	1.48053	1.1082	1.00972	1.47316	1.07453	-1.14936	0.45958	-2.3786	0.100005	0.338006	-1.118	0.483733	-2.13658	0.135513	0.412424	1.02805	0.38945	0.47834	0.658411	0.8699	0.135896	0.118737	0.144524	0.57084	0.370004	0.409918	0.076417	0.112375	0.0908789	0.516805	0.624875	0.345711	0.271762	0.492539	0.31876	0.410477	0.500516	0.320751	0.305959	0.29741	0.264552	0.411799	0.306168
11891	NM_001301230,NM_001301232,NM_023635	Rab27a	RAB27A, member RAS oncogene family	9.82285	17.777	14.5062	19.4644	11.4034	10.0584	11.6279	8.47707	-1.14047	1.98899	-1.65122	0.218332	0.442509	1.3061	2.27055	3.23667	0.065657	0.356604	1.48958	2.16489	3.66352	0.0215728	0.635755	0.195453	0.202831	0.271806	2.08607	1.89643	2.47134	0.0522698	0.188335	0.195981	2.04911	2.12303	1.94767	1.68778	2.05385	2.46952	2.27628	2.66823	2.6242	2.41375	3.06037	2.63535	3.25041	4.86037
11898	NM_007494	Ass1	argininosuccinate synthetase 1	0.341734	0.813478	2.31755	1.89644	1.33963	6.05037	4.16671	1.57674	1.33073	0.66186	1.00641	0.412922	0.592458	1.01108	0.494987	0.0452139	0.969615	0.983452	-1.31614	0.672575	-1.38453	0.257425	0.69816	0.631311	0.515966	0.495791	0.487102	0.899316	0.503001	0.457693	0.434822	0.238199	0.163464	0.810739	0.402247	1.20919	1.08652	0.232396	0.680944	0.595662	0.091295	0.448959	0.359519	1.58523	1.16474	0.222411
11906	NM_007496	Zfhx3	zinc finger homeobox 3	28.5779	50.1256	40.5577	37.1608	46.5279	55.2418	42.1659	19.4469	1.52796	3.43016	3.89174	0.107328	0.346076	1.4067	3.37515	2.63442	0.104614	0.386708	-1.0862	3.68944	-0.899691	0.434814	0.768848	0.230379	0.289397	0.229662	3.13796	3.74957	3.63027	0.205037	0.105045	0.204231	3.28294	2.99298	3.72911	3.86334	3.65626	3.85763	3.57083	3.46236	7.63464	5.5373	12.4868	14.4736	11.7868	13.7047
11907	NM_001029895,NM_001136054,NM_001271343,NM_013799	Ate1	arginyltransferase 1	47.1637	55.8606	46.0716	37.4523	51.6995	61.8177	47.2178	43.5075	-1.01878	3.92036	-0.421545	0.713015	0.812063	-1.1416	3.83709	-1.23397	0.341869	0.562862	-1.12056	3.82398	-0.983638	0.40644	0.756784	0.109917	0.268029	0.289166	3.93381	3.90697	3.74275	0.012343	0.109222	0.267745	3.92508	3.94253	3.88053	4.02698	3.81339	4.00958	3.74458	3.4741	12.5999	12.3883	13.8747	16.1965	13.199	15.2727
11908	NM_007497	Atf1	activating transcription factor 1	27.2124	32.1357	33.4776	35.2028	30.059	38.6611	32.3445	26.0443	-1.0081	3.27515	-0.137921	0.899279	0.939604	1.02667	3.2999	0.547637	0.634138	0.774469	1.03499	3.29405	0.638952	0.562398	0.82764	0.13572	0.107103	0.134485	3.28097	3.26933	3.31894	0.076827	0.111882	0.0746228	3.22665	3.3353	3.14505	3.36201	3.30095	3.24451	3.31857	3.39375	7.26985	7.41581	8.06702	10.1294	9.04142	8.78613
11909	NM_001025093,NM_001284369,NM_001284370,NM_001284371,NM_001284372,NM_001284373,NM_001284374,NM_001284376,NM_009715	Atf2	activating transcription factor 2	54.4199	64.5279	58.353	55.4716	53.7574	56.5899	50.7416	66.8871	-1.28137	4.09234	-2.09389	0.282305	0.493094	-1.13853	4.18046	-1.03233	0.459351	0.649123	1.12546	4.00175	2.73364	0.105788	0.646884	0.241792	0.263697	0.108043	4.27509	3.9174	4.08792	0.24117	0.0173287	0.106644	4.10456	4.44562	3.93521	3.90059	3.9164	4.20652	4.05732	3.99992	14.5384	19.0454	14.427	14.8268	14.184	17.6424
11910	NM_007498	Atf3	activating transcription factor 3	6.87365	715.875	246.392	118.966	14.8463	14.1943	6.44486	13.7357	-1.17797	2.04167	-0.457641	0.702167	0.804964	17.1776	3.6816	4.52003	0.0215482	0.333944	20.2347	3.4747	5.28139	0.0231699	0.635755	0.769473	1.50452	1.42291	2.16323	1.92693	6.26569	0.644584	0.420239	1.35944	1.70744	2.61902	2.25649	2.07061	1.4537	7.73401	6.01226	5.0508	1.83631	3.91109	3.98434	3.71896	1.80156	195.725
11911	NM_001287180,NM_009716	Atf4	activating transcription factor 4	158.61	355.428	250.584	348.765	190.051	184.581	182	243.898	1.02286	5.74855	0.122988	0.921797	0.953352	1.62911	6.07412	2.11965	0.159424	0.431041	1.59271	6.09137	3.29883	0.0773445	0.645988	0.375833	0.51129	0.352561	5.73227	5.76488	6.43636	0.373074	0.0454526	0.349619	5.46847	5.99607	5.81734	5.74	5.73729	6.71886	6.04535	6.54485	42.3731	69.4474	51.0045	48.3612	50.8755	97.1765
11920	NM_007499	Atm	ataxia telangiectasia mutated	24.6532	29.1021	23.4145	20.4905	27.4689	34.9704	26.4612	23.1977	-1.03668	3.1238	-0.63188	0.572407	0.714252	-1.1874	3.02346	-2.04007	0.145998	0.42097	-1.14539	2.99841	-1.51364	0.220288	0.685796	0.133802	0.204631	0.224093	3.1499	3.09793	2.90209	0.069135	0.114557	0.192599	3.10101	3.19878	3.02253	3.22975	3.0415	3.11075	2.86441	2.73112	6.58617	6.60529	7.37189	9.16242	7.39683	7.95673
11927	NM_009720	Atox1	antioxidant 1 copper chaperone	289.708	169.542	290.07	211.239	181.174	188.899	228.569	299.619	-1.28555	6.04959	-3.29974	0.0725139	0.307993	-1.24136	6.07553	-1.86187	0.199304	0.460265	1.0356	5.89629	0.255084	0.813218	0.930188	0.188914	0.289321	0.342661	6.2335	5.87111	5.92157	0.0314547	0.186277	0.287606	6.25574	6.21125	5.74552	5.78267	6.08513	5.67127	6.23574	5.8577	77.396	85.3131	48.622	49.4924	63.893	46.3541
11928	NM_144900	Atp1a1	ATPase, Na+/K+ transporting, alpha 1 polypeptide	1977.09	1153.35	2055.68	1776.18	1541.15	1291.48	1512.2	1792.98	-1.18713	8.91772	-0.906289	0.521527	0.676618	-1.20215	8.90852	-0.771167	0.513081	0.691012	-1.01265	8.78577	-0.0810558	0.942029	0.978298	0.390048	0.533245	0.38766	9.04232	8.79484	8.7767	0.37829	0.0950466	0.375827	9.30981	8.77483	8.84972	8.68509	8.84972	8.38337	9.13216	8.81458	528.184	510.53	413.603	338.373	422.714	315.333
11931	NM_009721	Atp1b1	ATPase, Na+/K+ transporting, beta 1 polypeptide	1024.07	744.339	1296.29	872.881	732.904	765.442	731.983	885.878	1.07397	7.83265	0.493828	0.703626	0.805734	1.17816	7.89872	0.896066	0.455227	0.645733	1.09701	7.9508	0.782679	0.508937	0.801017	0.29729	0.408697	0.295615	7.78134	7.88429	8.01788	0.28985	0.0660919	0.288132	7.9863	7.57639	7.83882	7.96011	7.85395	7.81259	8.34726	7.89378	273.583	252.244	196.691	200.549	204.615	203.508
11932	NM_013415	Atp1b2	ATPase, Na+/K+ transporting, beta 2 polypeptide	7.29976	11.2516	7.62481	7.88669	12.2408	14.0482	11.4672	2.88445	1.47582	1.73959	1.99501	0.295383	0.502729	1.18257	1.59773	0.805184	0.542412	0.710358	-1.24798	1.87627	-3.01655	0.0928203	0.645988	0.398154	0.437819	0.183507	1.48134	2.04286	1.72326	0.39783	0.0160661	0.182803	1.76265	1.20003	2.02828	2.06008	2.04021	1.92705	1.57372	1.66901	1.95015	0.821316	3.28509	3.68069	3.20548	3.07628
11933	NM_007502	Atp1b3	ATPase, Na+/K+ transporting, beta 3 polypeptide	186.322	103.834	186.819	153.693	129.467	127.553	140.737	189.561	-1.35876	5.46871	-5.89507	0.0247676	0.243371	-1.29985	5.5019	-1.74334	0.222705	0.476242	1.04532	5.28391	0.279179	0.801865	0.926734	0.129448	0.375719	0.396736	5.69432	5.25203	5.31598	0.0161538	0.128436	0.375371	5.6829	5.70574	5.23897	5.13062	5.3865	4.90269	5.63576	5.40948	49.7763	53.9752	34.7454	33.4194	39.3409	28.3891
11936	NM_007503,NM_052823,NR_028499	Fxyd2	FXYD domain-containing ion transport regulator 2	2.91912	5.88301	7.01455	5.36578	6.47799	1.55999	2.83071	2.78277	-1.16748	0.981054	-0.751374	0.522331	0.676861	1.19118	1.21877	2.3777	0.113607	0.391935	1.39068	1.08788	1.60746	0.235214	0.691295	0.509076	0.166666	0.512667	1.09909	0.875696	1.35149	0.109792	0.497096	0.125392	1.02145	1.17672	1.39664	0.40649	0.823962	1.24852	1.49113	1.31481	0.77985	0.792361	1.73851	0.408726	0.791282	1.60846
11937	NM_007504	Atp2a1	ATPase, Ca++ transporting, cardiac muscle, fast twitch 1	48.8526	189.031	76.1341	233.443	21.8617	16.6771	41.3209	380.372	-5.18587	3.88525	-1.76838	0.295084	0.502614	1.11787	5.32968	0.116873	0.922274	0.954939	5.7971	3.94429	3.96215	0.01819	0.620007	1.94079	2.00809	1.10832	5.24991	2.87532	5.41065	1.81256	0.69377	0.864321	3.96824	6.53158	2.7356	2.26205	3.62832	5.8127	4.41854	6.00072	13.0511	108.307	5.86707	4.36948	11.5506	51.6825
11938	NM_001110140,NM_009722,NR_027838	Atp2a2	ATPase, Ca++ transporting, cardiac muscle, slow twitch 2	211.383	225.87	237.876	317.124	281.811	261.205	250.68	350.072	1.16449	6.23512	0.755665	0.575428	0.715985	1.02136	6.14146	0.0955284	0.934543	0.961977	-1.14014	6.25061	-1.13317	0.342442	0.726821	0.417519	0.475705	0.289202	6.12624	6.34593	6.15672	0.398108	0.125827	0.260394	5.84473	6.40774	6.46686	6.35521	6.21572	6.06787	5.95239	6.44992	56.4714	99.6791	75.6304	68.437	70.0739	61.7546
11941	NM_001036684,NM_001347365,NM_009723	Atp2b2	ATPase, Ca++ transporting, plasma membrane 2	1.31638	1.53443	4.627	3.52055	1.85608	1.34421	2.04092	0.737662	-1.00304	0.513467	-0.0442437	0.967569	0.982275	1.25588	0.659851	1.48094	0.265731	0.508437	1.2597	0.657046	1.43155	0.260333	0.69894	0.163944	0.381236	0.402995	0.515659	0.511284	0.844363	0.0700472	0.148226	0.374746	0.56519	0.466128	0.541811	0.350171	0.64187	0.421107	1.13394	0.978046	0.351674	0.210041	0.498121	0.352189	0.570507	0.419524
11946	NM_007505	Atp5a1	ATP synthase, H+ transporting, mitochondrial F1 complex, alpha subunit 1	850.325	482.712	638.411	553.017	535.207	435.259	629.265	883.256	-1.14874	7.4994	-1.44367	0.272548	0.485669	-1.28979	7.41426	-4.10396	0.0345618	0.338841	-1.12278	7.31602	-1.05924	0.360275	0.734242	0.237583	0.151147	0.273201	7.60009	7.40004	7.23296	0.0482304	0.232636	0.143245	7.6342	7.56599	7.46112	7.14295	7.59604	7.14295	7.39814	7.15778	227.166	251.497	143.635	114.04	175.902	131.977
11947	NM_016774	Atp5b	ATP synthase, H+ transporting mitochondrial F1 complex, beta subunit	1172.57	618.728	864.717	793.264	682.894	564.825	885.487	1238.26	-1.29471	8.00193	-2.39102	0.138793	0.374976	-1.40657	7.9405	-7.8118	0.0149314	0.333944	-1.0864	7.75777	-0.712429	0.534142	0.813779	0.269841	0.108908	0.290661	8.19041	7.81778	7.69823	0.00977548	0.269663	0.108469	8.18349	8.19732	7.79851	7.55827	8.09656	7.57639	7.78428	7.73401	313.256	352.581	183.27	147.987	247.525	169.165
11949	NM_001112738,NM_020615	Atp5c1	ATP synthase, H+ transporting, mitochondrial F1 complex, gamma polypeptide 1	296.755	151.288	194.711	156.766	161.65	138.362	186.356	367.701	-1.79286	5.94672	-4.77314	0.0176223	0.236319	-1.79862	5.94424	-6.80935	0.0158165	0.333944	-1.00321	5.53817	-0.0278037	0.97955	0.993861	0.289713	0.19216	0.287997	6.38274	5.54048	5.53586	0.13769	0.254903	0.13404	6.28538	6.48011	5.57306	5.27085	5.77753	5.47563	5.68945	5.44249	79.2786	104.699	43.3825	36.2516	52.0929	41.3633
11950	NM_001304719,NM_009725	Atp5f1	ATP synthase, H+ transporting, mitochondrial F0 complex, subunit B1	135.864	68.7373	89.3148	86.4395	91.4267	83.6309	89.3064	259.371	-2.01797	5.127	-2.47069	0.231352	0.45403	-2.20294	5.05669	-2.73155	0.197098	0.458613	-1.09166	4.5818	-0.960675	0.396986	0.752653	0.584684	0.599704	0.228124	5.6584	4.6455	4.51897	0.569851	0.130862	0.186857	5.25546	6.06135	4.71681	4.49447	4.72521	4.30404	4.64285	4.61002	36.2965	73.853	24.5364	21.9117	24.9643	18.7933
11951	NM_001161419,NM_007506	Atp5g1	ATP synthase, H+ transporting, mitochondrial F0 complex, subunit C1 (subunit 9)	151.792	104.383	187.662	97.415	149.371	114.936	207.703	150.549	1.03464	5.42755	0.174314	0.877648	0.926547	-1.22311	5.25576	-1.08639	0.390659	0.597313	-1.26548	5.2796	-0.87453	0.431323	0.767525	0.488162	0.463172	0.672764	5.40304	5.45217	5.11249	0.0104453	0.48805	0.463054	5.41043	5.39565	5.45168	4.96437	5.94047	4.91264	5.64191	4.78292	40.5515	42.8672	40.0872	30.1138	58.0601	28.5391
11957	NM_001302213,NM_001302214,NM_001302215,NM_001302216,NM_016755	Atp5j	ATP synthase, H+ transporting, mitochondrial F0 complex, subunit F	197.526	116.233	159.237	126.295	120.618	149.052	151.029	182.369	-1.29969	5.51304	-3.18415	0.0599552	0.287928	-1.40044	5.45702	-4.08904	0.0339604	0.338841	-1.07752	5.27307	-0.697594	0.523853	0.809029	0.20031	0.200416	0.267442	5.70537	5.3272	5.21949	0.0662031	0.189053	0.189166	5.75218	5.65856	5.1129	5.39832	5.47039	5.08525	5.43584	5.13738	52.7695	51.9275	32.3706	39.0524	42.2178	31.779
11958	NM_007507	Atp5k	ATP synthase, H+ transporting, mitochondrial F1F0 complex, subunit E	342.936	159.158	227.048	199.15	181.49	207.432	191.175	361.948	-1.54542	6.15168	-9.88111	0.00413009	0.235772	-1.66198	6.09623	-7.92372	0.0106509	0.333944	-1.07542	5.793	-0.979726	0.390609	0.749691	0.107485	0.158432	0.185455	6.47369	5.84569	5.74079	0.0336179	0.102092	0.154825	6.49746	6.44992	5.75039	5.95343	5.83325	5.57561	5.88261	5.76414	91.6162	103.061	48.707	54.3483	53.44	43.5149
11964	NM_007508	Atp6v1a	ATPase, H+ transporting, lysosomal V1 subunit A	188.317	83.5522	136.438	95.4283	108.718	93.9977	109.262	189.729	-1.76412	5.27532	-7.29502	0.0177856	0.237204	-1.79715	5.26084	-4.39463	0.0477807	0.348374	-1.01873	4.86831	-0.12029	0.911378	0.966211	0.194279	0.333225	0.385398	5.70066	4.88171	4.85495	0.0112243	0.193955	0.333036	5.69272	5.7086	4.96862	4.65951	5.01702	4.58614	5.22751	4.75119	50.3093	54.0232	29.1769	24.6279	30.5425	22.8438
11966	NM_007509	Atp6v1b2	ATPase, H+ transporting, lysosomal V1 subunit B2	121.25	89.2622	109.292	118.714	99.1587	100.439	104.096	98.6357	-1.1212	4.92866	-1.39448	0.331312	0.529354	-1.09213	4.94789	-0.841061	0.468006	0.655978	1.02662	4.86574	0.31379	0.774724	0.917298	0.175741	0.23962	0.209188	5.01187	4.84683	4.88473	0.149237	0.0928086	0.187473	5.11739	4.90634	4.83431	4.76092	4.94526	4.67967	4.92717	5.04734	32.3922	28.0854	26.6115	26.3155	29.0983	24.4049
11972	NM_013477	Atp6v0d1	ATPase, H+ transporting, lysosomal V0 subunit D1	156.747	108.576	126.908	125.452	118.963	112.751	120.769	156.401	-1.30728	5.25656	-5.42921	0.0322089	0.251527	-1.2964	5.26281	-6.94848	0.0199821	0.333944	1.00839	5.07286	0.135016	0.899577	0.962604	0.123312	0.0933391	0.154616	5.4534	5.06683	5.07889	0.00243508	0.123288	0.0933073	5.45168	5.45512	5.09192	4.93293	5.17565	4.97138	5.13885	5.12643	41.8754	44.5333	31.9265	29.5414	33.7593	29.6853
11973	NM_007510	Atp6v1e1	ATPase, H+ transporting, lysosomal V1 subunit E1	219.596	134.831	177.528	151.81	141.385	132.055	144.864	208.722	-1.43766	5.58111	-6.51164	0.00847525	0.235772	-1.3466	5.63036	-4.88887	0.0198835	0.333944	1.06762	5.37238	0.891943	0.42341	0.76498	0.133851	0.147123	0.183306	5.84911	5.32539	5.41979	0.0545899	0.122213	0.13662	5.88771	5.81051	5.37459	5.18625	5.41534	5.29975	5.56845	5.39117	58.6655	59.4314	37.9439	34.5989	40.4945	36.8637
11974	NM_025272	Atp6v0e	ATPase, H+ transporting, lysosomal V0 subunit E	134.752	56.3096	119.508	97.1273	108.733	82.062	97.1964	186.084	-1.6286	5.10074	-2.66045	0.119609	0.357152	-1.79971	5.02294	-2.25587	0.109344	0.39035	-1.10506	4.68843	-0.422398	0.701999	0.887443	0.403079	0.613439	0.591005	5.46468	4.76104	4.61692	0.307809	0.260243	0.530623	5.24702	5.68233	4.96982	4.46948	4.84384	4.0247	5.04912	4.77693	35.9993	52.9854	29.1809	21.5006	27.1698	15.3955
11975	NM_001243049,NM_001243050,NM_001243051,NM_016920	Atp6v0a1	ATPase, H+ transporting, lysosomal V0 subunit A1	63.2126	85.3801	91.7627	84.4515	77.7825	82.3156	83.4098	50.9137	1.2476	4.36025	3.39957	0.09163	0.331356	1.33546	4.40733	4.88654	0.0889847	0.373867	1.07043	4.57158	1.72518	0.175124	0.675256	0.141443	0.12429	0.0985759	4.2036	4.52275	4.62093	0.113439	0.0844846	0.0507893	4.28381	4.12339	4.47414	4.4738	4.6203	4.6185	4.67289	4.5714	16.8874	14.4971	20.8747	21.5671	23.316	23.3435
11977	NM_001109757,NM_009726	Atp7a	ATPase, Cu++ transporting, alpha polypeptide	30.2377	32.1808	35.3601	36.8747	29.1646	34.5365	31.0762	47.7757	-1.42805	3.43507	-1.47487	0.374016	0.560915	-1.26611	3.52738	-0.969686	0.502244	0.682102	1.1279	3.27331	2.34187	0.0858989	0.645988	0.494802	0.5001	0.128424	3.70169	3.18764	3.36128	0.489099	0.0749068	0.104316	3.35585	4.04754	3.10355	3.21217	3.24722	3.24681	3.38606	3.45098	8.07807	13.6036	7.82699	9.04873	8.68688	8.79845
11980	NM_001038999,NM_001284345,NM_009727	Atp8a1	ATPase, aminophospholipid transporter (APLT), class I, type 8A, member 1	35.7612	68.2145	52.2951	53.2034	50.1733	62.8044	53.5107	26.4867	1.41046	3.70343	4.01993	0.0736063	0.309694	1.49935	3.74444	3.59688	0.0394012	0.340332	1.06303	4.00366	0.641076	0.567543	0.829693	0.185332	0.260429	0.238236	3.46365	3.95981	4.04799	0.15069	0.107891	0.212405	3.57021	3.3571	3.84127	4.05226	3.98592	4.29247	3.90878	3.94272	9.55369	7.54179	13.4652	16.4551	14.9581	18.6503
11981	NM_001289445,NM_001289446,NM_015731	Atp9a	ATPase, class II, type 9A	125.019	97.0126	123.724	117.398	109.284	108.034	119.72	101.985	-1.034	5.02681	-0.361266	0.748354	0.836482	-1.05197	5.01431	-0.531737	0.639357	0.777598	-1.01739	4.99031	-0.198902	0.852084	0.945268	0.207196	0.214824	0.216535	5.05099	5.00275	4.97789	0.145245	0.147763	0.158283	5.15369	4.94829	4.97807	4.86889	5.16131	4.79991	5.10287	5.03089	33.399	29.0391	29.3288	28.3053	33.4659	26.524
11982	NM_009728	Atp10a	ATPase, class V, type 10A	17.8468	28.8871	32.1749	56.2099	21.108	29.2517	14.9918	21.584	-1.1865	2.79139	-0.891515	0.449432	0.620592	1.45888	3.17825	1.57017	0.214433	0.47027	1.73095	3.0409	2.33917	0.0890489	0.645988	0.434164	0.565684	0.58612	2.91747	2.67076	3.46233	0.287194	0.325604	0.487359	2.71439	3.12055	2.69507	2.98353	2.33368	3.10263	3.26737	4.01699	4.76782	6.14581	5.66481	7.66408	4.19074	7.89795
11983	NM_007512	Atpif1	ATPase inhibitory factor 1	114.992	100.516	106.038	90.1496	93.2104	95.8054	119.202	107.508	-1.12478	4.94628	-1.13836	0.368925	0.55716	-1.17085	4.91673	-3.27632	0.0642645	0.356292	-1.04096	4.83314	-0.358365	0.745605	0.904914	0.25723	0.118382	0.279911	5.03182	4.86218	4.80427	0.0302639	0.255444	0.114448	5.05322	5.01043	4.74533	4.68606	5.15515	4.85338	4.88596	4.67346	30.7205	30.6117	25.0151	25.1015	33.3211	27.4819
11984	NM_009729	Atp6v0c	ATPase, H+ transporting, lysosomal V0 subunit C	230.956	201.341	239.774	238.833	217.995	232.689	6.60256	178.428	-2.3846	5.13255	-0.811693	0.500491	0.660388	1.12672	5.883	1.00119	0.48804	0.671427	2.68678	5.20819	0.928393	0.45112	0.776266	2.67005	0.245808	2.66018	5.79756	4.54382	5.9697	0.237727	2.65945	0.06251	5.96566	5.62947	6.01226	6.14528	1.47391	5.91078	5.96305	6.03527	61.7005	50.8053	58.5039	60.9655	1.84565	55.048
11987	NM_001301424,NM_007513	Slc7a1	solute carrier family 7 (cationic amino acid transporter, y+ system), member 1	26.9747	33.6687	41.4184	53.2087	42.1154	38.0379	38.8244	23.6053	1.20949	3.35177	3.47943	0.0733865	0.309433	1.31781	3.41065	2.15309	0.164128	0.434255	1.08957	3.55311	0.615688	0.586014	0.838285	0.136569	0.32028	0.348145	3.21738	3.49177	3.61553	0.0035414	0.136524	0.32026	3.21487	3.21988	3.59733	3.33759	3.54039	3.3029	3.60077	3.94291	7.20634	6.72134	11.3026	9.96612	10.8528	9.20527
11988	NM_001044740,NM_007514	Slc7a2	solute carrier family 7 (cationic amino acid transporter, y+ system), member 2	13.4647	45.5103	26.8129	20.7874	18.7686	22.5502	25.5646	1.7627	2.12896	2.11154	1.41176	0.381354	0.567129	2.88581	2.27517	1.88296	0.264578	0.507657	1.35551	2.93706	1.37269	0.266477	0.701937	1.10096	1.18379	0.553718	1.63568	2.72583	3.16466	1.07398	0.242224	0.497926	2.3951	0.876264	2.53965	2.63816	2.99968	3.71542	3.03223	2.74634	3.59712	0.501908	5.03698	5.90826	7.14619	12.4429
11989	NM_001301840,NM_007515	Slc7a3	solute carrier family 7 (cationic amino acid transporter, y+ system), member 3	0.918887	1.6679	1.11965	2.26866	1.61805	1.70157	1.2079	0.603813	1.02948	0.425807	2.20342	0.122707	0.359845	1.06986	0.451454	1.00816	0.418177	0.618739	1.03922	0.47422	0.567681	0.624482	0.85607	0.0318711	0.16716	0.169349	0.405364	0.447279	0.502784	0.0118173	0.0295992	0.166742	0.413721	0.397008	0.477798	0.445345	0.418695	0.453319	0.36637	0.688661	0.245483	0.171929	0.43424	0.445819	0.337651	0.456017
11990	NM_009730	Atrn	attractin	47.5103	51.017	50.8801	42.3195	48.8424	51.3803	46.0909	38.7837	-1.06468	3.82615	-1.43756	0.375165	0.56189	-1.05674	3.83161	-0.768104	0.498461	0.679309	1.00751	3.7866	0.128502	0.909109	0.965513	0.089721	0.16857	0.145572	3.87163	3.78121	3.79201	0.0873914	0.0203127	0.144148	3.93342	3.80983	3.80152	3.7609	3.7812	3.88014	3.87022	3.62566	12.6925	11.0432	13.108	13.4619	12.884	13.9484
11991	NM_001077265,NM_001077266,NM_001077267,NM_007516	Hnrnpd	heterogeneous nuclear ribonucleoprotein D	27.549	46.105	34.0482	29.7781	34.8441	39.4816	37.1287	16.091	1.31292	3.20646	1.72418	0.322889	0.523471	1.32248	3.21138	1.45087	0.280179	0.520099	1.00728	3.41409	0.0618174	0.955781	0.982976	0.324719	0.426023	0.293193	3.01608	3.40886	3.41933	0.316999	0.0703884	0.284618	3.24024	2.79193	3.34726	3.39375	3.48558	3.73564	3.33841	3.18393	7.35978	4.58174	9.35119	10.3444	10.3788	12.6055
11992	NM_016709	Auh	AU RNA binding protein/enoyl-coenzyme A hydratase	46.0377	29.0778	28.5654	26.0122	38.2961	43.5688	33.6455	34.2539	-1.25007	3.61048	-2.51848	0.177054	0.408692	-1.61779	3.41046	-5.77841	0.0899066	0.374627	-1.29415	3.26176	-6.19769	0.00758256	0.561819	0.188305	0.172311	0.103964	3.77508	3.45306	3.08105	0.164835	0.09104	0.0502026	3.89163	3.65852	3.47082	3.53392	3.35445	3.10947	3.1106	3.02309	12.2991	9.7534	10.2776	11.4152	9.40509	7.95008
11993	NM_001301649,NM_007517,NR_125891	Aup1	ancient ubiquitous protein 1	97.5559	114.242	103.104	137.166	128.519	141.82	123.245	76.4359	1.43876	4.97864	3.95608	0.136292	0.373281	1.25355	4.88343	1.86468	0.177003	0.445002	-1.14775	5.1476	-1.62479	0.230103	0.690038	0.190263	0.27406	0.21193	4.72314	5.24797	5.04916	0.182201	0.0547975	0.204723	4.85197	4.5943	5.2259	5.31036	5.20764	5.0523	4.84289	5.2523	26.0623	21.7643	34.491	37.1575	34.4513	31.2346
11994	NM_001142735,NM_001142736,NM_001142737,NM_001142738,NM_001142739,NM_001142740,NM_001142741,NM_001142742,NM_001142743,NM_001142746,NM_001142747,NM_001142748,NM_001142760,NM_023115	Pcdh15	protocadherin 15	0.03942	0.554162	0.149209	3.20111	0.84103	0.260579	0.308535	0.075667	1.07461	0.0849346	1.61362	0.219981	0.443778	1.25491	0.133689	1.2127	0.347399	0.567104	1.16778	0.238378	0.811962	0.495412	0.796803	0.108804	0.467251	0.477334	0.0476338	0.151445	0.375213	0.0340115	0.103351	0.466011	0.023584	0.0716835	0.268978	0.0747628	0.110594	0.159669	0.0559924	0.909977	0.010531	0.021545	0.225709	0.068273	0.086246	0.151512
12005	NM_001159598,NM_009733	Axin1	axin 1	36.8333	48.7737	49.7633	57.0327	58.9317	61.421	48.309	29.1179	1.35524	3.751	4.55813	0.0277709	0.245085	1.28406	3.7141	3.65339	0.0432889	0.34084	-1.05544	3.93756	-0.811962	0.462491	0.781096	0.151207	0.156004	0.166047	3.53813	3.97668	3.89884	0.0990686	0.114232	0.12051	3.60818	3.46807	4.06282	4.02011	3.8471	3.82084	3.83803	4.03763	9.8401	8.29098	15.8157	16.0926	13.5041	13.3351
12006	NM_015732	Axin2	axin 2	6.06102	15.8508	11.606	12.2433	9.93286	16.5512	12.8818	2.47189	1.65623	1.6694	2.53884	0.157026	0.390252	1.75752	1.70354	3.03888	0.160051	0.431564	1.06116	2.11495	0.52726	0.630066	0.858549	0.427616	0.388926	0.281329	1.34466	2.07256	2.1582	0.357053	0.235306	0.154198	1.59714	1.09219	1.80631	2.2526	2.15878	2.32755	2.0259	2.12116	1.61921	0.703843	2.66571	4.33649	3.60092	4.33372
12009	NM_009734	Cep131	centrosomal protein 131	12.1006	29.2673	19.5586	12.5639	26.0974	28.3188	20.0394	8.63693	1.5745	2.51368	5.9886	0.00945007	0.235772	1.34327	2.41096	1.48626	0.263746	0.507088	-1.17214	2.7454	-0.78475	0.50298	0.799392	0.177483	0.491727	0.505756	2.20747	2.86236	2.63322	0.0935582	0.150822	0.482745	2.27362	2.14131	2.9609	2.93746	2.68874	3.11949	2.62609	2.15408	3.2327	2.45927	7.00383	7.41967	5.60172	8.0019
12010	NM_009735	B2m	beta-2 microglobulin	1046.72	1046.21	1146.42	1302.68	825.365	1164.87	712.442	1539.47	-1.13478	8.22456	-0.527524	0.647248	0.767244	-1.0358	8.29086	-0.182626	0.883876	0.934745	1.09556	8.19943	0.61263	0.598102	0.843403	0.532358	0.395422	0.37224	8.31627	8.13386	8.26552	0.388073	0.364424	0.0758824	8.04186	8.59068	8.05915	8.52985	7.81259	8.25199	8.19732	8.34726	279.632	438.346	221.505	305.202	199.152	286.042
12013	NM_007520	Bach1	BTB and CNC homology 1, basic leucine zipper transcription factor 1	82.507	63.8962	65.5957	84.5967	73.1323	81.7465	68.4736	89.2867	-1.23963	4.54563	-3.91296	0.0843678	0.3219	-1.29753	4.51143	-2.65233	0.0798818	0.365324	-1.04671	4.36026	-0.51077	0.653209	0.868208	0.118148	0.23528	0.223328	4.70322	4.39331	4.32745	0.0985902	0.0651067	0.213627	4.63351	4.77294	4.38086	4.46374	4.33533	4.19245	4.21615	4.57375	22.0419	25.4234	19.6267	21.418	19.1408	17.4697
12014	NM_001109661	Bach2	BTB and CNC homology, basic leucine zipper transcription factor 2	1.6025	5.32227	3.02164	7.40616	2.49011	3.03799	3.4747	1.11745	1.10567	0.713515	1.78183	0.215704	0.440434	1.47033	0.879904	2.5179	0.127976	0.403816	1.32981	0.973784	1.74797	0.195508	0.677535	0.140772	0.38253	0.407478	0.644726	0.789643	1.20087	0.00734497	0.14058	0.38246	0.64992	0.639533	0.694292	0.723546	0.95109	1.16391	0.838229	1.60047	0.428111	0.31818	0.668277	0.795967	0.971299	1.45515
12015	NM_001285453,NM_007522	Bad	BCL2-associated agonist of cell death	42.3453	38.2731	46.5166	34.6276	46.6028	31.1868	49.2547	37.5628	-1.1659	3.66707	-0.890504	0.466959	0.634688	-1.18161	3.65711	-2.10202	0.168854	0.438142	-1.01347	3.54836	-0.0705783	0.948455	0.980328	0.430628	0.198185	0.473727	3.77947	3.55802	3.53872	0.0122503	0.430453	0.197806	3.78813	3.77081	3.73095	3.068	3.87512	3.48671	3.75733	3.37211	11.3127	10.6956	12.5069	8.1711	13.7684	10.4641
12017	NM_001171739,NM_009736	Bag1	BCL2-associated athanogene 1	181.92	105.699	140.584	122.383	149.404	150.512	152.121	187.342	-1.16317	5.55911	-7.06298	0.0195588	0.239856	-1.48629	5.37576	-5.56686	0.0235951	0.333944	-1.27779	5.27136	-3.49697	0.0666827	0.645988	0.0471503	0.176082	0.175165	5.66921	5.45115	5.0975	0.035674	0.0308304	0.17243	5.64398	5.69443	5.45249	5.41967	5.48129	4.93036	5.27477	5.08736	48.6004	53.3436	40.096	39.4348	42.5232	28.899
12018	NM_007523	Bak1	BCL2-antagonist/killer 1	16.4948	16.9437	22.1673	28.4218	21.4675	21.2611	18.7957	11.9912	1.06327	2.58679	1.00878	0.437463	0.611412	1.17244	2.6552	1.04274	0.387529	0.595087	1.10268	2.70101	0.668591	0.567712	0.829693	0.131382	0.373515	0.365298	2.54292	2.63143	2.77244	0.108009	0.0748026	0.357558	2.61929	2.46654	2.71334	2.56674	2.6142	2.40959	2.78327	3.12446	4.40661	3.41437	5.76128	5.57051	5.25404	4.63254
12021	NM_007525	Bard1	BRCA1 associated RING domain 1	1.90432	3.22282	2.33769	3.32212	2.82626	4.95465	2.85712	1.95157	1.02629	0.861429	0.304032	0.785622	0.862432	-1.02784	0.822867	-0.33364	0.767695	0.863004	-1.05486	0.84094	-0.706237	0.519293	0.807024	0.191826	0.183378	0.188972	0.842916	0.880348	0.803296	0.131746	0.139428	0.127555	0.749757	0.936074	0.773489	1.03807	0.82949	0.786652	0.684879	0.938356	0.508744	0.555686	0.75849	1.29814	0.798666	0.881142
12023	NM_013800	Barx2	BarH-like homeobox 2	1.22991	1.64282	1.6308	1.88984	1.22948	1.65789	0.228443	2.42419	-1.42202	0.487618	-1.71387	0.287972	0.497738	-1.22206	0.643032	-1.0371	0.481852	0.666229	1.16362	0.390107	1.86333	0.172642	0.674367	0.433081	0.396895	0.203217	0.803763	0.295823	0.514443	0.389736	0.188853	0.075046	0.528178	1.07935	0.374914	0.432271	0.0802833	0.445583	0.503313	0.594432	0.328574	0.690259	0.32996	0.434376	0.063858	0.449159
12028	NM_007527	Bax	BCL2-associated X protein	57.3887	82.1832	96.718	87.353	92.2704	94.0427	84.5901	49.9559	1.45852	4.39743	12.9519	0.00371417	0.235772	1.42575	4.38199	8.40196	0.00365656	0.333944	-1.02298	4.66168	-0.567736	0.61009	0.849387	0.0650436	0.100284	0.100008	4.1336	4.6781	4.64532	0.0462917	0.0456919	0.0889599	4.16633	4.10086	4.72996	4.66055	4.64379	4.56658	4.74182	4.62756	15.3315	14.2244	24.7629	24.6396	23.6459	22.4695
12029	NM_007528	Bcl6b	B cell CLL/lymphoma 6, member B	9.82162	11.3728	12.5223	17.7295	16.9338	14.9019	11.822	2.36953	1.56639	1.85091	1.28468	0.407393	0.588486	1.56058	1.84866	1.22166	0.400585	0.604898	-1.00372	2.20005	-0.0254667	0.981192	0.994155	0.720399	0.765328	0.364321	1.55529	2.20273	2.19738	0.697127	0.181629	0.315817	2.04823	1.06235	2.40959	2.12926	2.06935	1.93975	2.10266	2.54971	2.62387	0.674696	4.54457	3.90438	3.30465	3.1094
12033	NM_001164090,NM_007530	Bcap29	B cell receptor associated protein 29	14.8603	13.9029	11.4562	9.41159	10.0157	13.8224	14.7374	12.9396	-1.38784	2.27792	-3.20947	0.0763925	0.31291	-1.43068	2.25346	-5.08627	0.0257912	0.336868	-1.03087	2.03169	-0.252224	0.814959	0.930976	0.253425	0.173404	0.301211	2.52658	2.05374	2.00987	0.0422214	0.249884	0.168186	2.49672	2.55643	1.81309	2.03618	2.31193	2.17935	2.00725	1.84301	3.96997	3.68441	2.68793	3.62153	4.11962	3.80116
12034	NM_007531	Phb2	prohibitin 2	140.219	96.2984	113.506	124.207	112.028	101.818	115.881	124.506	-1.20345	5.09991	-2.35258	0.101387	0.33904	-1.21187	5.09474	-2.50763	0.0878108	0.372768	-1.00699	4.96304	-0.0749081	0.943889	0.978734	0.187459	0.181977	0.232485	5.23525	4.96807	4.95801	0.0842831	0.167444	0.161282	5.29484	5.17565	5.00743	4.78445	5.11233	4.78764	4.97807	5.10833	37.4597	35.4518	30.0651	26.6767	32.3928	26.3287
12035	NM_001024468,NM_007532	Bcat1	branched chain aminotransferase 1, cytosolic	0.782194	0.921771	22.472	13.7901	1.96385	1.94232	1.80387	1.49087	-1.01052	0.560763	-0.0708087	0.954806	0.974942	2.31505	1.00566	1.51103	0.254643	0.49943	2.3394	0.992211	1.58572	0.253483	0.696494	0.302341	1.3719	1.33929	0.568362	0.553266	1.77941	0.299854	0.0386971	1.33873	0.356333	0.780391	0.56774	0.509418	0.582639	0.265627	2.80749	2.2651	0.208965	0.424507	0.527045	0.508896	0.504245	0.252019
12036	NM_001243052,NM_001243053,NM_009737	Bcat2	branched chain aminotransferase 2, mitochondrial	46.3378	60.1048	46.3254	60.6386	78.3926	65.1035	58.2285	49.0064	1.18532	4.1088	1.58335	0.211532	0.437664	1.00385	3.99076	0.037152	0.9727	0.98469	-1.18077	4.11166	-1.3682	0.243272	0.691529	0.253369	0.243099	0.303484	3.98799	4.23327	3.99354	0.12488	0.220456	0.208572	3.89969	4.07629	4.48782	4.10804	4.10395	4.11273	3.7527	4.11518	12.3793	13.954	21.0384	17.0574	16.2769	16.4331
12038	NM_009738	Bche	butyrylcholinesterase	11.2439	8.4062	12.6149	8.00221	5.44955	6.65839	9.14374	9.33782	-1.69962	1.78441	-4.35159	0.0485081	0.274825	-1.32904	1.99184	-2.56815	0.123264	0.399659	1.27884	1.61003	1.49549	0.209746	0.683928	0.304445	0.276632	0.410963	2.20757	1.44236	1.79719	0.0126788	0.304181	0.276341	2.19861	2.21654	1.2428	1.29183	1.79245	1.59777	2.11263	1.68118	3.00385	2.65884	1.46251	1.74453	2.55599	2.29832
12039	NM_007533	Bckdha	branched chain ketoacid dehydrogenase E1, alpha polypeptide	144.537	109.093	110.482	78.0128	120.187	90.7107	117.118	110.845	-1.17897	5.06694	-1.07119	0.36484	0.554202	-1.31485	4.98573	-1.79009	0.174584	0.443818	-1.11526	4.87024	-0.660344	0.545125	0.818247	0.356349	0.354231	0.412791	5.18709	4.94957	4.79219	0.202568	0.293174	0.290595	5.33033	5.04385	5.10918	4.61122	5.1283	4.97667	4.94269	4.45721	38.6134	31.5618	32.2548	23.7666	32.7385	29.8268
12040	NM_001305935,NM_199195	Bckdhb	branched chain ketoacid dehydrogenase E1, beta polypeptide	33.8349	64.1417	40.8428	30.5958	58.4927	48.4081	43.1096	24.0891	1.35066	3.58381	2.43982	0.106914	0.345979	1.22486	3.5168	0.932565	0.427321	0.625753	-1.1027	3.73601	-0.453421	0.684091	0.879839	0.27952	0.527949	0.53877	3.37353	3.80719	3.66615	0.182466	0.211749	0.495415	3.50255	3.24451	4.05166	3.68128	3.68864	4.19837	3.5817	3.21839	9.03905	6.8591	15.6978	12.6831	12.0506	17.5368
12041	NM_009739	Bckdk	branched chain ketoacid dehydrogenase kinase	49.0948	37.015	38.1121	30.4387	46.8818	46.4586	47.1547	40.2137	-1.14102	3.81796	-2.26326	0.125948	0.36394	-1.44839	3.63727	-5.10994	0.0145488	0.333944	-1.26938	3.54774	-3.38498	0.0338424	0.645988	0.131824	0.170235	0.176085	3.9143	3.72398	3.37985	0.0876115	0.0984977	0.145959	3.97626	3.85235	3.74192	3.61774	3.81227	3.43585	3.48952	3.21419	13.1158	11.4504	12.5818	12.1724	13.1814	10.1202
12042	NM_009740	Bcl10	B cell leukemia/lymphoma 10	43.973	38.6775	49.1862	58.0482	28.7324	33.5731	36.3811	52.1415	-1.69087	3.59605	-3.84378	0.0626881	0.292398	-1.14717	3.89454	-0.862348	0.458669	0.648516	1.47395	3.50577	2.8218	0.0546942	0.645988	0.300751	0.363512	0.343542	3.99484	3.23708	3.79676	0.22866	0.19536	0.282587	3.83316	4.15653	3.08285	3.17162	3.45676	3.50072	3.82593	4.06363	11.7475	14.8467	7.71098	8.7963	10.1698	10.5747
12043	NM_009741,NM_177410	Bcl2	B cell leukemia/lymphoma 2	156.389	127.252	110.686	56.0149	113.221	148.359	111.868	141.157	-1.17224	5.26827	-1.74814	0.183141	0.41409	-1.5796	5.0436	-1.78157	0.209768	0.467171	-1.34751	4.93505	-1.12482	0.360716	0.734242	0.218271	0.638138	0.662596	5.38415	5.15489	4.72459	0.0889626	0.199319	0.631906	5.44706	5.32125	5.02059	5.38391	5.06017	5.21623	4.9457	4.01184	41.7797	40.1927	30.3854	38.8707	31.271	34.7917
12044	NM_009742	Bcl2a1a	B cell leukemia/lymphoma 2 related protein A1a	0.484608	7.57985	9.91489	14.5113	3.69438	9.13171	3.84162	3.62104	1.29607	0.97266	0.610653	0.633775	0.757804	2.12385	1.23229	1.73277	0.280327	0.520164	1.63869	1.49188	2.26665	0.0882354	0.645988	0.889523	0.919217	0.544484	0.803414	1.17756	1.8901	0.818458	0.348393	0.418432	0.224677	1.38215	0.934517	1.57671	1.02145	1.49616	1.8448	2.32934	0.129464	1.03105	0.99147	2.39255	1.07387	2.07239
12045	NM_007534	Bcl2a1b	B cell leukemia/lymphoma 2 related protein A1b	6.63188	11.8545	23.3597	38.1907	10.0348	20.8081	8.30065	8.17336	1.09552	1.94847	0.391701	0.721665	0.817096	1.86571	2.28987	1.86322	0.168589	0.438142	1.70304	2.36851	1.50439	0.221492	0.686622	0.544076	0.81046	0.884347	1.88378	2.01539	2.7835	0.292229	0.458935	0.755942	1.67714	2.09041	1.81559	2.54036	1.69024	1.99187	2.86083	3.49781	1.77172	2.32727	2.69307	5.45182	2.32032	3.24112
12047	NM_007536	Bcl2a1d	B cell leukemia/lymphoma 2 related protein A1d	0.927732	9.75397	12.7334	17.0871	2.51764	11.6708	2.99062	5.79129	1.01947	1.11968	0.0359156	0.9754	0.98626	2.03353	1.53471	1.42276	0.360365	0.575595	1.9947	1.55388	2.38738	0.0896211	0.645988	1.15205	1.04029	0.722726	1.10586	1.13368	2.12985	0.971364	0.619416	0.372367	0.419005	1.79272	0.701509	1.84332	0.856201	1.76265	2.11972	2.50718	0.247846	1.649	0.675665	3.0578	0.835983	2.66681
12048	NM_001289716,NM_001289717,NM_001289739,NM_009743	Bcl2l1	BCL2-like 1	62.0573	77.3491	103.504	137.753	57.1375	87.7487	81.7361	59.3071	1.07741	4.33914	0.576348	0.621358	0.748908	1.49068	4.5646	2.53856	0.124378	0.400453	1.38358	4.62153	1.60234	0.18702	0.675949	0.322602	0.392435	0.506318	4.28569	4.39326	4.86166	0.0293181	0.321267	0.391338	4.26496	4.30642	4.02267	4.56406	4.59304	4.47686	4.84888	5.25923	16.5787	16.887	15.3341	22.9906	22.8481	21.1478
12050	NM_007537	Bcl2l2	BCL2-like 2	51.5907	59.3636	58.6234	57.0476	60.5454	62.153	54.0643	38.2023	1.09821	3.97914	1.07792	0.458386	0.62824	1.11381	3.98913	1.26809	0.418422	0.618923	1.0142	4.05745	0.559095	0.613362	0.85056	0.180136	0.174332	0.0630087	3.91213	4.04729	4.06763	0.171567	0.0548972	0.0309257	4.03345	3.79082	4.10716	4.03541	3.99931	4.10023	4.06395	4.03871	13.7826	10.8777	16.2487	16.2844	15.1129	16.2305
12051	NM_033601	Bcl3	B cell leukemia/lymphoma 3	10.6133	8.98423	11.7094	47.1826	17.399	19.4506	12.0437	3.95554	1.44889	2.04735	1.48407	0.33874	0.534216	1.61753	2.11593	0.946028	0.417966	0.618546	1.11639	2.41034	0.24008	0.831317	0.938452	0.524196	1.22413	1.14596	1.79728	2.33223	2.49107	0.479608	0.21156	1.12626	2.13641	1.45814	2.44552	2.46301	2.08815	1.6656	2.0335	3.7741	2.83538	1.1263	4.66942	5.09614	3.36664	2.45635
12053	NM_001348026,NM_009744	Bcl6	B cell leukemia/lymphoma 6	21.3769	15.6507	20.8581	30.0364	30.3164	31.4506	16.4441	9.63835	1.23869	2.73567	0.766275	0.526818	0.679634	1.11062	2.66022	0.359618	0.751528	0.85295	-1.11531	2.81461	-0.462863	0.667894	0.872189	0.612617	0.647747	0.58916	2.58562	2.89443	2.73699	0.473163	0.389123	0.442372	2.92019	2.25104	3.15642	3.07956	2.44731	2.31376	2.7009	3.1963	5.71089	2.74441	8.13609	8.24021	4.59671	4.27901
12054	NM_009745	Bcl7b	B cell CLL/lymphoma 7B	38.8869	32.0859	41.5844	42.9624	42.6641	46.2361	36.2959	33.9634	-1.0727	3.61123	-1.81877	0.195238	0.425163	-1.11951	3.57985	-1.2545	0.333811	0.557109	-1.04363	3.53001	-0.440771	0.692534	0.884703	0.0953491	0.224405	0.24213	3.6622	3.56096	3.49934	0.0202739	0.0931688	0.223488	3.67654	3.64787	3.6172	3.61226	3.45341	3.24232	3.60783	3.64787	10.3887	9.6707	11.4499	12.1141	10.146	8.77251
12055	NM_001347652,NM_009746	Bcl7c	B cell CLL/lymphoma 7C	34.9789	31.6304	39.3367	47.1122	44.8452	39.2613	34.8968	27.4203	1.01354	3.48136	0.160159	0.882991	0.930631	1.02495	3.4894	0.202526	0.853785	0.916933	1.01125	3.49914	0.086783	0.935866	0.976412	0.196468	0.294965	0.322262	3.47167	3.49107	3.50722	0.104287	0.166506	0.275914	3.54541	3.39793	3.68298	3.38504	3.40519	3.22118	3.52872	3.77175	9.34468	7.80761	12.0352	10.2867	9.75487	8.64799
12061	NM_007539	Bdkrb1	bradykinin receptor, beta 1	0.542925	2.13995	3.68555	4.44779	1.79735	1.63396	0.507619	0.364425	1.08853	0.310521	1.1846	0.357683	0.548642	1.55399	0.477016	3.6432	0.0677078	0.357732	1.4276	0.580193	2.53252	0.0788731	0.645988	0.178916	0.302342	0.35126	0.255301	0.377685	0.891281	0.00438751	0.178862	0.30231	0.252198	0.258403	0.528567	0.424383	0.180106	0.560967	0.958655	1.15422	0.145044	0.103766	0.482359	0.428105	0.141897	0.585078
12062	NM_009747	Bdkrb2	bradykinin receptor, beta 2	5.5732	4.58129	15.7058	15.8971	14.9725	12.5656	7.98125	2.80623	1.50807	1.6239	2.39601	0.105607	0.344424	1.51184	1.6254	1.24015	0.317632	0.545425	1.0025	1.94887	0.00747547	0.99457	0.998235	0.391993	0.814667	0.835268	1.35437	1.94707	1.95068	0.24461	0.306308	0.777077	1.52734	1.1814	2.26615	1.91968	1.65538	1.05402	2.36967	2.42833	1.48889	0.799043	4.01821	3.29224	2.23104	1.25256
12068	NM_009748	Bet1	Bet1 golgi vesicular membrane trafficking protein	42.5462	31.7402	35.0138	31.7474	41.5343	36.5341	34.4334	88.5581	-1.81719	3.82411	-1.75205	0.319183	0.520522	-1.98858	3.75065	-2.03844	0.287079	0.525472	-1.09432	3.3518	-1.35713	0.267008	0.701945	0.700702	0.689487	0.16595	4.27916	3.41744	3.28742	0.685141	0.146849	0.0772964	3.79469	4.76362	3.57731	3.28855	3.38648	3.2263	3.37431	3.26164	11.3663	25.2159	11.1467	9.57211	9.62534	8.67801
12069	NM_009749	Bex2	brain expressed X-linked 2	7.6264	6.44362	6.98621	5.00187	10.8287	4.11731	8.25957	9.17063	-1.4186	1.72901	-1.4064	0.254721	0.4721	-1.56395	1.64563	-3.09123	0.155617	0.427504	-1.10246	1.42297	-0.45643	0.688886	0.882867	0.589409	0.303486	0.534008	1.99954	1.49507	1.35435	0.277796	0.519838	0.1222	1.80311	2.19598	1.89216	0.906692	1.68637	1.32576	1.48831	1.24898	2.03741	2.61123	2.90612	1.07876	2.30884	1.76173
12070	NM_001110233,NM_001110234,NM_009750	Ngfrap1	nerve growth factor receptor (TNFRSF16) associated protein 1	67.1328	82.997	79.3729	61.8883	59.2815	58.2647	73.417	48.5479	-1.04657	4.18221	-0.311548	0.778266	0.856621	1.13572	4.306	0.921404	0.439337	0.63443	1.18861	4.27232	1.25807	0.277713	0.707959	0.332933	0.31095	0.343194	4.21517	4.1495	4.39878	0.211839	0.256843	0.227627	4.36496	4.06538	4.07226	3.94015	4.4361	4.5798	4.47331	4.14323	17.9347	13.8235	15.9095	15.2656	20.5226	22.692
12075	NM_001291061,NM_009751	Bfsp1	beaded filament structural protein 1, in lens-CP94	0.715163	1.50624	1.03783	0.38686	1.30193	0.266577	0.342378	0.32501	-1.05777	0.234736	-0.742943	0.516545	0.672314	1.01982	0.292535	0.321122	0.769477	0.864121	1.07874	0.24637	0.881774	0.431024	0.767525	0.183137	0.145513	0.214777	0.278722	0.197693	0.307034	0.0655145	0.171018	0.129931	0.325047	0.232396	0.393399	0.0770043	0.122674	0.415203	0.342986	0.162913	0.191058	0.092543	0.349402	0.069844	0.095707	0.411816
12091	NM_009752,NR_108101,NR_108102	Glb1	galactosidase, beta 1	94.8586	63.7492	92.8273	69.0528	64.4973	64.9726	66.9679	89.182	-1.50708	4.48789	-9.78976	0.00426542	0.235772	-1.32161	4.58796	-2.62733	0.114363	0.391935	1.14034	4.29544	1.17297	0.339049	0.724789	0.102254	0.264259	0.279762	4.79351	4.20176	4.39122	0.0317953	0.097185	0.262339	4.816	4.77103	4.19902	4.10597	4.30028	4.19009	4.68795	4.29561	25.3417	25.3936	17.3093	17.0231	18.7199	17.4295
12111	NM_007542	Bgn	biglycan	130.866	112.44	198.426	176.445	143.741	157.071	130.182	84.6757	1.33991	5.17157	1.65368	0.326013	0.525286	1.39776	5.20076	1.47901	0.258323	0.502503	1.04317	5.41735	0.275869	0.805303	0.927216	0.366049	0.50853	0.382872	4.9648	5.38694	5.44792	0.350716	0.104834	0.36824	5.2128	4.71681	5.40103	5.48402	5.27578	5.02697	5.71034	5.60647	34.9611	24.1105	38.5762	41.1533	36.3904	30.7418
12121	NM_001112796,NM_009753	Bicd1	bicaudal D homolog 1 (Drosophila)	9.32785	12.8294	10.2229	7.54747	11.2913	14.5467	10.7748	10.8505	-1.13205	2.09059	-0.945159	0.499827	0.659844	-1.24879	2.01535	-1.4273	0.287853	0.525934	-1.10312	1.93095	-1.00585	0.398913	0.753819	0.272572	0.343605	0.243817	2.18198	2.00304	1.86145	0.257791	0.0885376	0.227174	1.99969	2.36426	1.93516	2.10318	1.97078	2.07901	1.87958	1.62575	2.49195	3.08955	3.03029	3.8113	3.01193	3.50766
12122	NM_007544	Bid	BH3 interacting domain death agonist	26.5658	20.7162	22.4627	26.1902	18.9042	27.7582	24.5266	28.0456	-1.42134	3.04302	-2.96676	0.0637256	0.294493	-1.38658	3.06238	-3.01831	0.0708242	0.360356	1.02507	2.81776	0.215954	0.839901	0.941622	0.273072	0.245116	0.286556	3.3072	2.79995	2.83568	0.162074	0.219773	0.183886	3.1926	3.42181	2.54691	2.9098	2.94314	2.66784	2.80696	3.03223	7.09713	7.98566	5.07336	7.27278	6.85605	5.66397
12123	NM_007545	Hrk	harakiri, BCL2 interacting protein (contains only BH3 domain)	1.247	1.07128	0.232588	0.312826	0.724614	0.913936	0.736992	0.32917	-1.10036	0.308667	-0.921846	0.525277	0.678933	-1.15397	0.262359	-1.26503	0.376719	0.588427	-1.04873	0.210194	-1.03686	0.406439	0.756784	0.211796	0.240163	0.114656	0.38527	0.247296	0.178659	0.211412	0.0127577	0.113944	0.534761	0.235779	0.233467	0.249813	0.258607	0.307316	0.0904851	0.138176	0.333138	0.093727	0.194467	0.239456	0.206015	0.292896
12124	NM_007546	Bik	BCL2-interacting killer	17.8713	14.2239	15.7427	11.1868	17.6157	17.7676	19.3267	12.8144	-1.10665	2.55516	-1.16712	0.335388	0.531881	-1.34287	2.40727	-3.21736	0.0519805	0.350544	-1.21345	2.33938	-2.08569	0.106032	0.646884	0.198611	0.211655	0.231792	2.6293	2.4831	2.20398	0.123525	0.155525	0.171871	2.71665	2.54196	2.46012	2.34035	2.64884	2.20904	2.37327	2.02964	4.77435	3.64876	4.72759	4.65519	5.40248	3.88892
12125	NM_001284410,NM_001291016,NM_009754,NM_207680,NM_207681	Bcl2l11	BCL2-like 11 (apoptosis facilitator)	54.9787	35.879	39.4073	40.1992	59.4289	62.707	47.95	31.3371	1.11089	3.91036	0.515557	0.687763	0.794803	-1.26448	3.66205	-1.17043	0.439569	0.634487	-1.4047	3.73378	-5.20629	0.00858596	0.576158	0.423198	0.41267	0.163102	3.83523	3.98695	3.49669	0.40174	0.133047	0.094344	4.11931	3.55116	4.07629	4.05051	3.83404	3.38957	3.53309	3.56741	14.6877	8.9229	15.9491	16.4295	13.4037	9.80959
12142	NM_007548	Prdm1	PR domain containing 1, with ZNF domain	17.2345	17.435	12.4091	13.5409	19.1479	20.2946	7.42394	9.08172	-1.15574	2.32136	-0.52282	0.637426	0.760274	-1.12509	2.34155	-0.648131	0.608856	0.755878	1.02724	2.2386	0.11624	0.916468	0.967524	0.648118	0.384658	0.577794	2.42811	2.21929	2.25807	0.342178	0.550427	0.175714	2.67007	2.18616	2.56185	2.51165	1.58437	2.44134	2.09104	2.24183	4.60423	2.58592	5.13878	5.31728	2.07525	4.76684
12143	NM_007549	Blk	B lymphoid kinase	0.492495	4.841	5.9945	22.9834	1.64355	4.20826	2.47281	0.557951	1.34094	0.463216	2.8899	0.0660621	0.29918	2.78249	0.726655	2.63386	0.115085	0.392819	2.07503	1.13088	1.84618	0.193931	0.677407	0.243358	0.968236	0.988026	0.297644	0.720893	1.77402	0.101263	0.221289	0.962926	0.22604	0.369248	0.486052	0.925526	0.7511	1.09362	1.35264	2.87581	0.131571	0.15887	0.441083	1.10258	0.691238	1.32356
12144	NM_001042527,NM_007550	Blm	Bloom syndrome, RecQ helicase-like	2.91532	4.72804	2.85566	4.26056	6.50848	7.96662	3.03364	2.00047	1.19147	1.10545	1.34025	0.305481	0.509677	1.00912	0.9928	0.124921	0.910257	0.948383	-1.18071	1.11276	-1.13781	0.336364	0.72395	0.324956	0.178523	0.364815	0.986274	1.23902	0.999369	0.0467785	0.321571	0.172286	1.01935	0.953197	1.40098	1.44741	0.868673	1.07758	0.80185	1.11867	0.778834	0.56961	1.7467	2.08729	0.848009	1.29268
12151	NM_007552	Bmi1	Bmi1 polycomb ring finger oncogene	23.5087	29.6326	32.8063	28.0699	19.7888	23.5039	25.1049	27.69	-1.381	2.98284	-2.16067	0.180958	0.411467	-1.0311	3.2026	-0.228872	0.851766	0.915919	1.33934	2.96233	3.35277	0.044186	0.645988	0.324671	0.279019	0.217761	3.22476	2.75906	3.18058	0.260617	0.193622	0.0996496	3.04048	3.40905	2.6071	2.69301	2.97706	3.13759	3.29451	3.10964	6.2804	7.88442	5.31076	6.15814	7.01769	8.10178
12153	NM_009755,NR_033241	Bmp1	bone morphogenetic protein 1	36.972	52.0693	43.9952	34.3242	46.7406	55.5681	41.8449	23.2015	1.26974	3.5751	1.58058	0.327238	0.526321	1.18443	3.52697	0.929433	0.444215	0.637295	-1.07202	3.701	-0.577589	0.60889	0.848488	0.31521	0.404857	0.300874	3.40698	3.75151	3.65118	0.293889	0.113958	0.278457	3.61479	3.19917	3.73823	3.87153	3.64477	3.91307	3.68178	3.35868	9.87715	6.60636	12.5439	14.5591	11.6971	14.2361
12155	NM_009757	Bmp15	bone morphogenetic protein 15	1.06096	1.02813	0.926702	0.70226	1.62705	0.729248	1.60717	0.904317	-1.07573	0.452503	-0.958448	0.420035	0.598245	-1.16024	0.386406	-5.20731	0.0997662	0.382049	-1.07856	0.344046	-1.06038	0.398251	0.753233	0.186096	0.0591202	0.178216	0.508215	0.402897	0.293792	0.056419	0.177338	0.0176663	0.468321	0.548109	0.480077	0.200048	0.528567	0.293324	0.311687	0.276364	0.283437	0.257494	0.436657	0.191067	0.44926	0.281098
12156	NM_007553	Bmp2	bone morphogenetic protein 2	5.7557	7.54157	11.9107	12.9491	8.84899	10.0106	7.55172	5.96258	-1.02008	1.6704	-0.214443	0.863172	0.91675	1.16831	1.79351	0.895912	0.437312	0.633135	1.19177	1.77817	1.17463	0.357619	0.733494	0.191235	0.413681	0.373212	1.6848	1.65612	1.90922	0.184954	0.0486095	0.370033	1.55402	1.81559	1.68743	1.68081	1.60012	1.48919	2.05139	2.18708	1.53765	1.69778	2.37483	2.62282	2.11097	2.06192
12159	NM_001316360,NM_007554	Bmp4	bone morphogenetic protein 4	7.97959	10.0069	19.2372	20.338	11.9899	9.58773	8.50514	4.58048	1.04744	1.74845	0.388321	0.729916	0.822715	1.57756	2.01756	2.04972	0.144227	0.42097	1.50612	2.05651	1.88289	0.171302	0.674367	0.268089	0.540191	0.543502	1.71534	1.7822	2.37304	0.184776	0.194241	0.507607	1.846	1.58468	2.00143	1.63154	1.71363	1.79063	2.6071	2.72138	2.13177	1.30424	3.21775	2.51203	2.37748	2.73596
12160	NM_007555	Bmp5	bone morphogenetic protein 5	110.431	99.7606	122.141	80.1616	94.3947	124.097	84.8722	109.437	-1.13986	4.92676	-1.44362	0.284766	0.49525	-1.16011	4.9138	-1.25176	0.336731	0.558477	-1.01777	4.82052	-0.118108	0.91205	0.966567	0.22644	0.29636	0.372616	5.02209	4.83324	4.80783	0.0114418	0.226151	0.296139	5.014	5.03019	4.76153	5.08655	4.65164	4.84227	5.08525	4.49598	29.502	31.1611	25.333	32.5139	23.7247	27.2753
12161	NM_007556	Bmp6	bone morphogenetic protein 6	4.91465	6.34812	6.85535	4.62984	8.61518	6.07223	4.10668	2.05362	1.08757	1.25369	0.433074	0.702624	0.805127	1.09262	1.25687	0.552132	0.661072	0.793302	1.00464	1.31905	0.0342597	0.974952	0.992027	0.433288	0.337366	0.337602	1.1946	1.31571	1.32239	0.306252	0.306511	0.141513	1.41115	0.978046	1.66089	1.21088	1.07537	1.31353	1.46813	1.18552	1.31296	0.584746	2.31208	1.59095	1.14796	1.73562
12162	NM_007557	Bmp7	bone morphogenetic protein 7	5.51637	23.549	12.5135	10.8623	7.37609	9.42037	12.9401	0.854913	1.67297	1.34227	1.38471	0.352586	0.544643	2.44213	1.53594	2.29743	0.182638	0.448699	1.45976	2.01836	1.65887	0.176872	0.675949	0.784583	0.834451	0.569802	1.02144	1.76386	2.30958	0.702569	0.349239	0.450229	1.51823	0.524651	1.51607	1.61221	2.16328	2.8262	2.1016	2.00094	1.47371	0.243427	1.97954	2.46818	3.61722	6.43848
12166	NM_009758	Bmpr1a	bone morphogenetic protein receptor, type 1A	90.2837	61.7323	73.3058	50.0478	54.5687	70.6593	69.1106	122.542	-1.70851	4.55237	-3.33024	0.0981544	0.336793	-1.7845	4.51807	-3.35366	0.074014	0.362382	-1.04448	4.15086	-0.331458	0.757766	0.909248	0.348577	0.382349	0.328065	4.95511	4.18237	4.11958	0.282905	0.203644	0.257207	4.75506	5.15515	3.95533	4.24286	4.34891	4.1418	4.36496	3.85199	24.1195	34.8925	14.6447	18.5131	19.3188	16.878
12167	NM_001277216,NM_001277217,NM_001277218,NM_001277220,NM_007560	Bmpr1b	bone morphogenetic protein receptor, type 1B	12.0902	4.89058	7.43716	3.60146	4.49069	7.0894	7.50996	10.4794	-1.94926	1.75901	-6.40662	0.0185095	0.239127	-2.13038	1.67291	-6.24811	0.0207285	0.333944	-1.09292	1.27655	-0.568148	0.601001	0.844815	0.258225	0.300659	0.39078	2.30518	1.34225	1.21407	0.0467298	0.253962	0.297005	2.27214	2.33822	1.08652	1.34583	1.5944	1.10121	1.55096	0.990032	3.22991	2.9839	1.20518	1.85746	2.0993	1.33712
12168	NM_007561	Bmpr2	bone morphogenetic protein receptor, type II (serine/threonine kinase)	94.6951	70.8363	102.354	80.6933	65.8901	71.3061	67.8999	95.1143	-1.47995	4.54386	-16.7706	0.000484477	0.235772	-1.20762	4.69737	-1.89394	0.193605	0.45688	1.22551	4.41413	2.02778	0.171367	0.674367	0.0546195	0.248044	0.250591	4.83542	4.26988	4.56325	0.0292692	0.0461151	0.246311	4.81473	4.85612	4.23167	4.25686	4.3211	4.3498	4.83276	4.50719	25.298	27.0827	17.6831	18.6825	18.9804	19.3672
12169	NM_009759	Bmx	BMX non-receptor tyrosine kinase	2.14953	1.63282	1.98581	0.426583	2.73067	2.8231	1.42324	0.716047	1.00063	0.639654	0.00449095	0.996969	0.997944	-1.17473	0.509973	-1.04731	0.4114	0.612787	-1.17547	0.510337	-1.58962	0.19673	0.677535	0.298739	0.336405	0.254135	0.639198	0.64011	0.406873	0.262515	0.142586	0.210366	0.824824	0.453572	0.753634	0.686619	0.480077	0.444202	0.596075	0.180341	0.574251	0.203886	0.732837	0.739666	0.397847	0.446424
12175	NM_001008238,NM_016787	Bnip2	BCL2/adenovirus E1B interacting protein 2	42.3618	49.0619	55.0942	53.3364	51.5976	56.4331	43.461	42.9049	-1.02366	3.84113	-0.360992	0.74632	0.83492	1.0425	3.88795	0.730839	0.545717	0.712684	1.06717	3.87091	1.20954	0.299715	0.71263	0.146524	0.12456	0.134302	3.85804	3.8243	3.91809	0.0973332	0.109525	0.0777269	3.78922	3.92687	3.87735	3.8972	3.69835	3.82988	3.97654	3.94785	11.317	12.2167	13.8474	14.7857	12.1489	13.4139
12176	NM_009760	Bnip3	BCL2/adenovirus E1B interacting protein 3	129.737	50.5332	49.3266	28.6935	45.1988	45.4975	49.6505	173.751	-3.1854	4.48157	-7.79855	0.0398907	0.262157	-3.44087	4.41408	-5.77787	0.0109409	0.333944	-1.0802	3.66702	-0.438668	0.695693	0.886121	0.315325	0.497221	0.439457	5.39457	3.72309	3.6118	0.277071	0.150537	0.412869	5.19865	5.59049	3.69212	3.59046	3.88671	3.86952	3.83027	3.13559	34.6596	49.4737	12.1301	11.9206	13.879	13.8162
12177	NM_009761	Bnip3l	BCL2/adenovirus E1B interacting protein 3-like	75.0601	65.7381	60.3066	55.9158	42.4419	47.8306	51.6739	97.6454	-1.9505	4.19116	-4.48991	0.0682142	0.30306	-1.4996	4.39871	-2.92588	0.168252	0.438142	1.30068	3.92191	3.12265	0.0441161	0.645988	0.320349	0.290051	0.210371	4.7007	3.73686	4.11613	0.266924	0.17713	0.113493	4.51196	4.88945	3.60925	3.66223	3.93909	4.23465	4.10529	4.00844	20.0525	27.8034	11.3902	12.5319	14.4447	17.9733
12180	NM_001160127,NM_009762	Smyd1	SET and MYND domain containing 1	1.11959	4.10968	0.880549	2.30876	0.258916	0.265298	0.608661	6.37768	-2.07431	0.387536	-1.51477	0.370021	0.557992	-1.4351	0.88164	-0.722774	0.587149	0.741265	1.44541	0.289569	2.62574	0.108277	0.64793	0.98376	1.03864	0.35059	1.17991	0.127284	0.658768	0.980725	0.0772208	0.34198	0.486437	1.87339	0.0894964	0.0762336	0.216121	0.980112	0.29934	0.696851	0.299102	1.81597	0.069486	0.069509	0.170142	1.12362
12181	NM_013481	Bop1	block of proliferation 1	30.5564	40.7831	43.1972	65.3668	55.0346	58.3848	51.6131	28.7683	1.45329	3.66965	12.6745	0.0389285	0.260906	1.32204	3.60565	1.94248	0.181908	0.44833	-1.09928	3.88033	-0.671381	0.570867	0.831207	0.0609421	0.356737	0.352283	3.40989	3.94921	3.81266	0.0586171	0.0166728	0.351888	3.36844	3.45134	3.96803	3.94331	3.93629	3.56787	3.65418	4.21592	8.16321	8.19144	14.7698	15.2971	14.4277	11.1504
12182	NM_009763	Bst1	bone marrow stromal cell antigen 1	1.2528	2.28069	3.06812	5.67658	2.15031	1.8487	2.12238	1.7676	-1.085	0.646261	-0.660704	0.612509	0.742734	1.17359	0.815114	0.816225	0.474338	0.661014	1.27335	0.74426	1.49953	0.260347	0.69894	0.25757	0.459651	0.402693	0.707786	0.590084	0.938718	0.240271	0.0928033	0.391854	0.537888	0.877683	0.616923	0.486819	0.66651	0.600107	0.848109	1.36794	0.334687	0.503304	0.577085	0.484368	0.593279	0.623558
12183	NM_007563	Bpgm	2,3-bisphosphoglycerate mutase	22.1964	13.6317	18.9664	14.9106	18.0831	15.6745	16.3192	25.0348	-1.68291	2.7245	-4.02955	0.0742641	0.31016	-1.68873	2.72164	-3.69776	0.0577741	0.353496	-1.00346	2.37228	-0.0318472	0.97624	0.992493	0.279597	0.315213	0.271036	3.12573	2.37477	2.36979	0.228115	0.161672	0.217537	2.96443	3.28703	2.49596	2.1912	2.43715	2.15623	2.5911	2.36204	5.92981	7.12839	4.85302	4.10681	4.56179	3.72702
12189	NM_009764	Brca1	breast cancer 1, early onset	2.07194	3.07356	2.87792	5.54484	3.08689	2.78914	1.6352	1.88023	-1.13305	0.765547	-1.79845	0.169944	0.400968	1.07653	0.912578	0.538803	0.636757	0.776062	1.21976	0.811467	1.39258	0.266451	0.701937	0.163665	0.337067	0.356454	0.860936	0.680726	0.967318	0.0816744	0.14183	0.327022	0.803184	0.918689	0.822881	0.680075	0.539224	0.751636	0.80673	1.34359	0.553523	0.535374	0.828438	0.730769	0.457096	0.840335
12190	NM_001081001,NM_009765	Brca2	breast cancer 2, early onset	4.4142	4.51159	3.30078	2.62714	4.97607	6.15778	4.05138	2.44992	-1.03802	1.17569	-0.423957	0.729926	0.822715	-1.23028	1.04276	-2.1084	0.175764	0.444374	-1.18522	1.01915	-2.66448	0.0692877	0.645988	0.185723	0.215509	0.159362	1.20291	1.14908	0.903923	0.166644	0.0819909	0.136652	1.32075	1.08508	1.16507	1.22189	1.06026	1.04565	0.893131	0.772987	1.17926	0.697587	1.33544	1.61337	1.1325	1.2335
12192	NM_007564	Zfp36l1	zinc finger protein 36, C3H type-like 1	122.897	323.617	221.454	173.777	147.502	181.018	168.326	112.662	1.3978	5.33517	5.48556	0.0168509	0.235772	1.86786	5.53142	3.0522	0.0896169	0.374546	1.33628	5.78756	1.37442	0.287728	0.709695	0.148604	0.510349	0.527045	5.09906	5.58222	6.00044	0.0487986	0.140363	0.508011	5.13356	5.06455	5.43219	5.71034	5.60414	6.56809	5.84473	5.58851	32.8322	32.0793	39.5854	47.4276	47.0529	88.4794
12193	NM_001001806	Zfp36l2	zinc finger protein 36, C3H type-like 2	48.8293	58.5604	81.2691	80.7117	38.7647	48.0421	39.2986	31.0534	-1.13515	3.66207	-0.832749	0.544437	0.693853	1.52431	4.04733	2.38075	0.147394	0.421586	1.73031	3.94753	5.22854	0.0197125	0.634976	0.315263	0.387894	0.262044	3.75466	3.57178	4.36281	0.300986	0.0937993	0.244681	3.96749	3.54183	3.48402	3.67063	3.56068	4.08031	4.50029	4.50783	13.0448	8.84211	10.4034	12.5873	10.9853	16.0108
12211	NM_007566	Birc6	baculoviral IAP repeat-containing 6	91.497	138.955	113.29	139.046	140.192	160.33	119.072	91.9632	1.46451	5.06022	5.16337	0.0311893	0.249694	1.32563	4.99169	3.50455	0.0673896	0.357732	-1.10476	5.27055	-0.925494	0.407461	0.756784	0.183675	0.200111	0.269003	4.79249	5.34291	5.19917	0.0266319	0.181734	0.198331	4.77365	4.81132	5.35892	5.5161	5.15369	5.35229	4.97513	5.27008	24.4436	26.1855	37.6238	42.0073	33.2849	37.9912
12212	NM_009767	Chic1	cysteine-rich hydrophobic domain 1	7.68708	11.224	6.49343	4.47971	7.29933	6.46673	8.26903	6.78998	-1.30055	1.66725	-2.86738	0.0731929	0.309275	-1.28865	1.67467	-1.58215	0.241711	0.490194	1.00924	1.49505	0.0520624	0.961692	0.985272	0.222348	0.396749	0.441381	1.86756	1.48843	1.5017	0.0775613	0.208382	0.389094	1.81271	1.9224	1.50608	1.27179	1.68743	1.92504	1.42036	1.15971	2.05362	1.93337	1.95894	1.69431	2.31148	3.06873
12215	NM_001077184,NM_009768	Bsg	basigin	979.842	416.915	812.605	683.168	650.365	527.589	725.334	916.968	-1.08915	7.70682	-0.673693	0.557188	0.704021	-1.31272	7.56984	-1.4139	0.256045	0.500515	-1.20527	7.50957	-0.987707	0.39666	0.75259	0.286806	0.461712	0.472342	7.76867	7.64546	7.37611	0.190169	0.214695	0.42073	7.90314	7.6342	7.68314	7.41442	7.83882	6.90134	7.70271	7.52426	261.767	261.096	174.54	138.231	202.756	113.987
12217	NM_007567	Bsn	bassoon	1.14644	1.40514	1.76295	0.996602	2.46619	2.41551	1.75939	0.497374	1.15295	0.508454	2.36983	0.193274	0.423211	1.01063	0.423605	0.159285	0.88861	0.937024	-1.14083	0.517688	-2.9745	0.0496437	0.645988	0.127388	0.145602	0.110686	0.416049	0.621382	0.431298	0.112197	0.0603289	0.0927997	0.495384	0.336714	0.688389	0.604373	0.571383	0.392606	0.537183	0.364105	0.306273	0.141622	0.661859	0.632874	0.491811	0.384175
12223	NM_007568	Btc	betacellulin, epidermal growth factor family member	11.9233	4.39556	8.89167	5.31085	15.564	14.6204	9.57795	9.73505	-1.12691	2.17133	-1.26831	0.332181	0.529861	-1.8761	1.74737	-4.45924	0.0467321	0.34744	-1.66481	1.67939	-3.00502	0.0473863	0.645988	0.235378	0.352562	0.42385	2.25923	2.08685	1.35149	0.00520618	0.23532	0.352524	2.25554	2.26291	2.30955	2.11032	1.84067	1.02359	1.72433	1.30655	3.18534	2.77195	4.17696	3.83061	2.67737	1.20178
12224	NM_009769	Klf5	Kruppel-like factor 5	6.87195	7.27882	7.96585	14.7598	3.30394	4.15148	4.47302	3.08198	-1.42077	1.19999	-2.09049	0.237062	0.45876	1.25364	1.63472	0.911918	0.430349	0.628747	1.78113	1.32564	2.87737	0.0838375	0.645988	0.353263	0.576406	0.501303	1.47977	0.973103	1.80589	0.320729	0.14808	0.478933	1.70656	1.25298	0.864826	0.912634	1.14185	1.45161	1.61528	2.35078	1.83586	0.877559	0.886687	1.08771	1.25037	1.99008
12226	NM_007569	Btg1	B cell translocation gene 1, anti-proliferative	71.007	91.6204	101.301	115.928	46.722	64.7706	50.738	66.0476	-1.43223	4.16845	-4.95359	0.0383998	0.25926	1.33212	4.63788	4.73617	0.0417749	0.34084	1.9079	4.35851	6.83843	0.00267994	0.467646	0.181211	0.151296	0.236056	4.43563	3.91736	4.84935	0.0016824	0.181204	0.151286	4.43682	4.43444	3.73705	4.09945	3.91558	4.71752	4.816	5.01453	18.9697	18.8063	12.5389	16.9702	14.183	25.0497
12227	NM_007570	Btg2	B cell translocation gene 2, anti-proliferative	44.9847	917.903	399.072	135.81	48.5268	62.6689	50.2221	43.9411	1.00244	3.9122	0.0400997	0.970578	0.983523	6.76011	5.10616	3.36398	0.0774946	0.364641	6.74368	5.10845	3.35083	0.076917	0.645988	0.144734	1.41883	1.42331	3.91044	3.91395	6.66749	0.0640937	0.129769	1.41738	3.86512	3.95576	3.79018	4.04898	3.9027	8.07136	6.69413	5.23698	12.0178	12.5117	13.0233	16.4196	14.0388	250.961
12228	NM_001297747_chr16,NM_001297747_chr17,NM_009770	Btg3	B cell translocation gene 3	38.0902	13.2153	20.2649	18.0234	20.2758	24.8649	21.1066	47.3401	-2.18114	3.23402	-5.72467	0.0957811	0.334425	-2.62967	3.06944	-5.46247	0.0208681	0.333944	-1.20564	2.58162	-1.56075	0.246139	0.693035	0.280891	0.398306	0.299414	3.84512	2.72004	2.45024	0.271936	0.0703599	0.29103	3.65283	4.03741	2.63898	2.76525	2.7559	2.11911	2.66543	2.56618	10.1759	13.4796	5.44148	6.51473	5.90003	3.61315
12229	NM_013482	Btk	Bruton agammaglobulinemia tyrosine kinase	1.14886	3.4216	5.21813	13.4867	2.83988	3.91966	2.21157	1.36793	1.11953	0.693588	1.23821	0.383613	0.568456	1.76402	0.941137	1.88881	0.181912	0.44833	1.57568	1.05812	1.56221	0.254803	0.696494	0.193517	0.741207	0.727292	0.616907	0.779799	1.43577	0.170124	0.0922313	0.72142	0.496611	0.737203	0.777651	0.873086	0.688661	0.837771	1.23254	2.23701	0.306921	0.389503	0.762147	1.02697	0.618212	0.935489
12234	NM_001037758,NM_001286465,NM_001286466,NM_009771	Btrc	beta-transducin repeat containing protein	15.7216	31.5752	21.981	15.8619	23.1109	32.7658	22.5484	13.4215	1.27053	2.74578	3.16343	0.0840126	0.321815	1.16944	2.68903	0.980534	0.429661	0.628145	-1.08645	2.86349	-0.470532	0.671655	0.874051	0.18869	0.398677	0.440317	2.57849	2.92393	2.80431	0.0182762	0.187803	0.398258	2.56557	2.59142	2.7989	3.13989	2.83299	3.21814	2.77107	2.42371	4.20006	3.82161	6.20234	8.58479	6.30307	8.63289
12236	NM_009773	Bub1b	BUB1B, mitotic checkpoint serine/threonine kinase	6.87333	6.28723	9.87062	11.0026	5.28292	6.19363	5.80468	3.52318	-1.20471	1.39329	-1.50779	0.352321	0.544445	1.13549	1.62316	0.666178	0.553681	0.717364	1.36793	1.47418	2.06866	0.164712	0.670322	0.255723	0.444186	0.378451	1.53409	1.26541	1.71741	0.244408	0.075226	0.370899	1.70691	1.36127	1.21493	1.22942	1.35187	1.30065	1.84035	2.01122	1.83623	1.00319	1.41779	1.62276	1.62261	1.71897
12237	NM_001317350,NM_009774	Bub3	BUB3 mitotic checkpoint protein	66.9843	53.4775	65.7889	71.5738	65.7031	66.2474	65.1991	64.7004	-1.1306	4.29629	-4.05509	0.0272004	0.244564	-1.16118	4.2766	-1.79221	0.205344	0.464082	-1.02705	4.18937	-0.312205	0.780186	0.920347	0.0716831	0.20695	0.213627	4.38575	4.20867	4.17016	0.034134	0.0630344	0.204116	4.36161	4.40988	4.22842	4.13812	4.25946	3.94621	4.21851	4.34576	17.895	18.4227	17.6329	17.3571	18.2254	14.6212
12238	NM_147778	Commd3	COMM domain containing 3	100.807	80.279	97.4025	60.4597	92.8194	95.7997	101.464	93.0988	-1.05951	4.81894	-1.09806	0.357194	0.548221	-1.31551	4.65881	-2.06836	0.166368	0.436527	-1.24162	4.61867	-1.56285	0.233303	0.691179	0.126824	0.32945	0.346031	4.86082	4.77742	4.4652	0.0494183	0.1168	0.325722	4.89577	4.82588	4.73769	4.68567	4.90891	4.52984	4.75375	4.112	26.9309	26.5088	24.9102	25.1	28.3628	21.9489
12257	NM_009775	Tspo	translocator protein	284.762	137.051	289.015	231.19	235.234	224.926	249.267	290.975	-1.04578	6.17468	-1.56246	0.221149	0.444403	-1.28132	6.02559	-1.32211	0.314796	0.543049	-1.22524	5.99416	-1.08202	0.389887	0.749691	0.0660527	0.46771	0.469118	6.20705	6.14248	5.84942	0.039012	0.0533013	0.46608	6.23464	6.17947	6.12649	6.099	6.20195	5.33033	6.232	5.98594	76.0747	82.8518	63.1304	58.9316	69.6788	37.4707
12258	NM_009776	Serping1	serine (or cysteine) peptidase inhibitor, clade G, member 1	76.2624	97.2988	119.542	146.894	79.6882	84.7155	66.9616	79.7108	-1.10584	4.51508	-1.62593	0.202674	0.431653	1.39375	4.82178	2.88079	0.0818969	0.365756	1.54126	4.7449	3.60837	0.0410684	0.645988	0.145107	0.28299	0.299578	4.58823	4.4431	5.06721	0.0754732	0.123935	0.27274	4.53487	4.6416	4.51665	4.51264	4.30001	4.80327	5.05038	5.34797	20.3737	22.6968	21.3861	22.1959	18.7181	26.6022
12259	NM_007572	C1qa	complement component 1, q subcomponent, alpha polypeptide	95.5748	151.318	229.299	232.398	142.752	158.862	106.805	107.988	1.29217	5.10346	2.00247	0.141104	0.377009	1.82017	5.33649	4.70603	0.0190275	0.333944	1.40862	5.53333	2.21122	0.0915062	0.645988	0.305586	0.303667	0.387171	4.92192	5.29171	5.78599	0.133595	0.274837	0.272701	4.82745	5.01638	5.39019	5.50374	4.9812	5.47644	5.89073	5.99079	25.533	30.7484	38.3108	41.6227	29.8558	41.3713
12260	NM_009777	C1qb	complement component 1, q subcomponent, beta polypeptide	61.639	102.442	156.113	177.968	91.1449	114.567	76.5858	60.8724	1.34574	4.50335	3.1185	0.0737952	0.309756	2.01073	4.77157	4.51387	0.0409959	0.340332	1.49414	5.00392	2.25911	0.101587	0.645988	0.234816	0.384765	0.444158	4.29424	4.72264	5.30195	0.0543426	0.228442	0.380908	4.25581	4.33266	4.70667	4.95864	4.5026	4.8791	5.40856	5.6182	16.467	17.3327	24.4608	30.0171	21.4084	28.0084
12261	NM_007573	C1qbp	complement component 1, q subcomponent binding protein	62.994	32.3449	45.5472	55.8684	44.2337	45.2093	58.1171	45.743	-1.28207	3.95831	-1.68781	0.193781	0.423211	-1.39194	3.89575	-1.832	0.165292	0.43522	-1.0857	3.72334	-0.435447	0.687689	0.882004	0.340543	0.429076	0.471857	4.1416	3.78313	3.6645	0.196758	0.277949	0.381304	4.28073	4.00247	3.66745	3.5817	4.10023	3.25389	3.73217	4.00744	16.829	13.0248	11.8711	11.845	16.2458	8.84333
12262	NM_007574	C1qc	complement component 1, q subcomponent, C chain	82.5567	137.604	210.434	201.966	131.723	143.369	102.56	77.9208	1.45762	4.89107	4.34201	0.0484398	0.274825	2.02103	5.10921	6.59525	0.0219192	0.333944	1.38653	5.40102	2.38032	0.0786606	0.645988	0.2167	0.266463	0.343076	4.62681	5.17042	5.64191	0.0113943	0.2164	0.266219	4.63487	4.61876	5.25676	5.33033	4.92418	5.33451	5.7948	5.79641	22.0552	22.1871	35.3508	37.5635	28.669	37.622
12263	NM_013484	C2	complement component 2 (within H-2S)	8.67537	11.0883	14.9357	15.6529	9.51822	8.04067	7.33978	6.69133	-1.25144	1.75056	-3.62459	0.0658607	0.299062	1.22343	2.06015	1.9044	0.196063	0.457744	1.53105	1.87852	3.48432	0.0358108	0.645988	0.154305	0.26441	0.30548	1.91982	1.59622	2.21075	0.0142306	0.153648	0.264027	1.92988	1.90975	1.76082	1.45659	1.57126	1.91123	2.31124	2.40977	2.31764	1.90528	2.55443	2.10669	2.05173	3.03161
12265	NM_001243760,NM_001243761,NM_001302618,NM_001302619,NM_007575	Ciita	class II transactivator	5.24245	20.0398	20.4803	56.6444	18.2068	34.7681	10.8584	6.38681	1.86257	2.07092	2.1689	0.121909	0.358991	2.71797	2.28022	2.87484	0.0736085	0.36216	1.45925	2.82711	0.935176	0.405405	0.756642	0.686995	0.844885	1.00983	1.67031	2.56761	3.11284	0.288132	0.623652	0.794236	1.46657	1.87405	2.50208	3.22143	1.9793	2.62906	2.67998	4.02947	1.40053	1.81857	4.88622	9.10942	3.03531	5.47901
12266	NM_009778	C3	complement component 3	141.833	176.93	313.71	413.332	95.4598	109.751	114.889	182.638	-1.47751	5.19635	-2.85418	0.135478	0.372667	1.7611	5.87964	2.27835	0.110782	0.390485	2.60204	5.56966	4.22787	0.0388337	0.645988	0.293873	0.595682	0.565205	5.48556	4.92239	6.30203	0.24672	0.159657	0.542186	5.3111	5.66001	4.77812	4.89512	5.09393	5.73522	6.35521	6.81567	37.8911	52.0041	25.6188	28.7553	32.1155	48.374
12267	NM_009779	C3ar1	complement component 3a receptor 1	3.34021	4.13226	11.7409	9.33809	6.66335	7.21479	4.72653	2.08535	1.20658	1.18122	2.83038	0.0720874	0.307162	1.47868	1.30551	1.71386	0.219396	0.474423	1.22551	1.46379	0.888304	0.461069	0.780208	0.152446	0.566561	0.572051	1.0535	1.32443	1.61781	0.0921673	0.121429	0.559014	1.11867	0.988329	1.42346	1.36088	1.18895	0.983048	2.0367	1.83368	0.892344	0.593781	1.78826	1.89031	1.32123	1.12979
12268	NM_009780	C4b	complement component 4B (Chido blood group)	18.6853	46.0219	56.9586	75.5001	27.8292	32.8145	19.7266	21.5944	1.00574	2.94653	0.0359993	0.974267	0.985698	2.16381	3.45461	4.16854	0.0283072	0.336868	2.15147	3.45945	4.53478	0.0131193	0.587041	0.354186	0.426412	0.422176	2.94241	2.95066	4.05598	0.25401	0.246833	0.3425	2.76279	3.12202	3.03858	3.1415	2.6719	3.73177	4.02195	4.41423	4.99183	6.14877	7.46859	8.59757	5.51426	12.5827
12270	NR_028304	C4bp-ps1	complement component 4 binding protein, pseudogene 1	2.05034	4.34078	4.06686	0.966932	3.96178	3.77425	2.06465	1.62966	1.01027	0.819978	0.148159	0.895034	0.936911	-1.00781	0.807009	-0.0502874	0.96441	0.981094	-1.01816	0.814297	-0.106875	0.92221	0.969789	0.171418	0.386043	0.420817	0.812638	0.827384	0.801418	0.0257532	0.169473	0.385183	0.794428	0.830849	0.983585	0.851371	0.647196	1.01555	1.03196	0.356747	0.547753	0.464028	1.06323	0.988872	0.577143	1.1868
12273	NM_001173550,NM_007577	C5ar1	complement component 5a receptor 1	2.76485	4.62316	8.42132	17.4399	3.93784	6.50081	3.90498	2.77287	1.01365	1.08659	0.14769	0.893413	0.936427	1.59811	1.37403	1.54905	0.250474	0.496049	1.57658	1.38646	1.50806	0.260462	0.69894	0.208298	0.750127	0.754354	1.07685	1.09642	1.75322	0.136067	0.157713	0.737683	0.980639	1.17307	0.979706	1.27584	1.03371	1.06152	1.66856	2.52958	0.738635	0.789543	1.05681	1.70324	1.09158	1.264
12282	NM_021395	Hyou1	hypoxia up-regulated 1	232.583	488.981	261.717	486.52	576.1	460.694	577.195	447.473	2.10534	6.86952	2.78537	0.198218	0.428014	1.3116	6.54619	0.787419	0.501402	0.681501	-1.60517	7.07792	-2.01974	0.164018	0.670322	0.552599	0.774764	0.585477	6.35345	7.42751	6.74478	0.530492	0.154741	0.564657	5.97834	6.72856	7.55508	7.25538	7.47206	7.15778	6.10135	6.97521	62.1352	127.413	154.609	120.704	161.346	133.691
12283	NM_133781	Cab39	calcium binding protein 39	90.6024	68.7192	92.6129	100.357	59.2039	60.9166	68.0244	121.82	-1.76733	4.52573	-3.78941	0.094762	0.33358	-1.27666	4.77569	-1.421	0.278877	0.519142	1.38435	4.36185	2.56191	0.0739572	0.645988	0.321776	0.383398	0.317219	4.95512	4.13355	4.60275	0.273776	0.169076	0.268405	4.76153	5.14871	4.0693	4.00602	4.32533	4.30301	4.6844	4.82086	24.2046	34.6869	15.8887	15.9604	19.0152	18.7883
12286	NM_001252059,NM_001252060,NM_001252061,NM_007578	Cacna1a	calcium channel, voltage-dependent, P/Q type, alpha 1A subunit	32.5182	42.2268	21.6108	15.2336	77.5244	81.2165	71.9472	19.6715	2.31678	3.78951	5.43791	0.113471	0.352195	-1.24421	3.06995	-0.734955	0.516533	0.693067	-2.88255	3.59994	-4.15803	0.0528199	0.645988	0.315748	0.708886	0.636224	3.23161	4.44372	2.91638	0.314194	0.0312812	0.635454	3.45377	3.00944	4.46744	4.45546	4.40827	3.61873	2.74912	2.38128	8.68731	5.60124	20.8054	21.2791	20.1118	11.5451
12287	NM_001042528,NM_007579	Cacna1b	calcium channel, voltage-dependent, N type, alpha 1B subunit	0.995518	2.12051	0.426241	0.574493	3.26046	2.24004	2.38183	0.593126	1.22954	0.546389	3.40221	0.0588223	0.287066	-1.07239	0.363396	-0.802571	0.499821	0.680317	-1.31856	0.475816	-2.69353	0.0624492	0.645988	0.14924	0.215858	0.256548	0.417295	0.715418	0.316459	0.0390547	0.144039	0.212296	0.444911	0.389679	0.853762	0.56629	0.726203	0.55815	0.160139	0.231087	0.265955	0.168886	0.875018	0.5869	0.665806	0.579764
12288	NM_001159533,NM_001159534,NM_001159535,NM_001255997,NM_001255998,NM_001255999,NM_001256000,NM_001256001,NM_001256002,NM_001290335,NM_009781	Cacna1c	calcium channel, voltage-dependent, L type, alpha 1C subunit	9.41588	12.4545	7.2409	9.83691	13.9672	17.524	9.30947	3.80939	1.31216	1.90034	1.18904	0.384763	0.569376	1.0759	1.76644	0.318595	0.787049	0.875369	-1.21959	1.95797	-1.31766	0.258054	0.69852	0.490285	0.493645	0.37646	1.71445	2.10639	1.82	0.413729	0.263075	0.269285	2.007	1.4219	2.18598	2.32049	1.81271	2.04452	1.52144	1.89404	2.51547	1.08468	3.74842	4.59138	2.60232	3.40516
12289	NM_001083616,NM_001302637,NM_028981	Cacna1d	calcium channel, voltage-dependent, L type, alpha 1D subunit	10.2738	32.1219	17.2083	16.8887	34.3375	40.3083	27.6375	5.30876	2.59277	2.50054	6.32769	0.04619	0.270913	1.78155	2.28492	2.61379	0.0800095	0.365513	-1.45534	2.99763	-2.00421	0.153889	0.668052	0.321933	0.516607	0.467848	1.90601	3.2805	2.73914	0.275356	0.166793	0.437106	2.10072	1.71131	3.32692	3.41917	3.09542	3.24377	2.4783	2.49536	2.74466	1.51161	9.21524	10.561	7.72566	8.78235
12290	NM_009782	Cacna1e	calcium channel, voltage-dependent, R type, alpha 1E subunit	0.12912	1.21533	0.234921	5.98676	2.02642	1.6537	0.855817	0.115558	1.27866	0.190409	4.21531	0.0456856	0.270796	1.44688	0.225904	1.31869	0.317668	0.545427	1.13156	0.519059	0.432615	0.70458	0.888643	0.144813	0.699819	0.713909	0.0828694	0.437504	0.615817	0.0229227	0.142988	0.699443	0.0666606	0.0990782	0.583463	0.431363	0.297685	0.34606	0.0914207	1.40997	0.034495	0.032904	0.543837	0.433278	0.239231	0.33228
12291	NM_001112813,NM_001177888,NM_001177890,NM_009783	Cacna1g	calcium channel, voltage-dependent, T type, alpha 1G subunit	2.92585	3.07267	2.36103	2.45066	3.85812	5.83136	4.7223	0.695772	1.30157	0.902797	1.26539	0.407589	0.588659	-1.00507	0.72882	-0.0249621	0.984089	0.991714	-1.30816	0.898291	-5.18996	0.0274872	0.635755	0.431109	0.413578	0.129335	0.732475	1.11272	0.725182	0.412416	0.12557	0.0309785	1.0241	0.440853	0.967757	1.1827	1.18772	0.7511	0.690872	0.733574	0.781648	0.198114	1.03541	1.52784	1.32005	0.840091
12292	NM_001081023,NM_014193	Cacna1s	calcium channel, voltage-dependent, L type, alpha 1S subunit	1.82227	6.64478	3.02044	8.60716	0.251021	0.725498	1.62191	14.2607	-2.67237	0.678306	-1.45191	0.377553	0.564209	-1.29518	1.49212	-0.371894	0.76668	0.862523	2.06332	0.598771	3.509	0.0402115	0.645988	1.38779	1.44373	0.515797	1.69032	0.272197	1.31716	1.36826	0.231996	0.460679	0.722815	2.65782	0.085552	0.199101	0.531937	1.3572	0.837771	1.75652	0.486824	4.06057	0.067368	0.190084	0.453381	1.81673
12293	NM_001110843,NM_001110844,NM_001110845,NM_001110846,NM_009784	Cacna2d1	calcium channel, voltage-dependent, alpha2/delta subunit 1	5.74747	7.60287	5.86279	6.3616	4.47049	4.72918	3.85179	12.3597	-1.98124	1.44981	-2.08528	0.283802	0.494623	-1.50826	1.70255	-1.24736	0.426545	0.625289	1.3136	1.21919	7.01247	0.00812182	0.576158	0.669339	0.674157	0.0971987	2.02461	1.0382	1.43173	0.668227	0.038563	0.0892215	1.5521	2.49712	1.08204	1.00951	1.02306	1.50005	1.33079	1.46434	1.53545	3.51928	1.19976	1.23907	1.07671	2.07868
12294	NM_009785	Cacna2d3	calcium channel, voltage-dependent, alpha2/delta subunit 3	2.22981	4.03016	0.846914	2.50752	4.47191	5.23677	2.79478	2.34018	1.03024	0.97263	0.308982	0.782976	0.860473	-1.21768	0.796745	-1.2533	0.303309	0.536084	-1.2545	0.814543	-1.49432	0.239402	0.691295	0.215942	0.377857	0.379151	0.951378	0.994356	0.667245	0.151081	0.15429	0.346338	0.844547	1.05821	1.08297	1.0839	0.816199	0.965712	0.287494	0.748531	0.595699	0.666341	1.20014	1.37206	0.781239	1.10187
12295	NM_001159319,NM_001159320,NM_001282977,NM_001282978,NM_031173,NM_145121	Cacnb1	calcium channel, voltage-dependent, beta 1 subunit	11.4557	39.4747	23.5888	19.4088	25.882	36.3949	30.6101	10.8225	1.82061	2.68492	6.8424	0.00638899	0.235772	1.66382	2.629	2.72242	0.096824	0.379912	-1.09423	3.08605	-0.464995	0.677878	0.876648	0.206247	0.46155	0.483939	2.28728	3.1517	3.02178	0.103367	0.178474	0.449827	2.21419	2.36037	2.94828	3.28204	3.22477	3.52698	2.8737	2.66466	3.06042	3.0816	6.94602	9.53565	8.55659	10.7927
12296	NM_001252533,NM_001309519,NM_023116	Cacnb2	calcium channel, voltage-dependent, beta 2 subunit	2.51778	6.34509	6.88179	3.24314	3.96795	4.59603	4.84648	0.811399	1.27436	0.869127	1.56931	0.322452	0.523315	1.43803	0.937784	1.96099	0.177255	0.445002	1.12843	1.14528	0.961844	0.412112	0.759498	0.323884	0.412496	0.31391	0.711662	1.06143	1.23575	0.297081	0.12901	0.286175	0.921731	0.501594	0.986182	0.987718	1.2104	1.31294	1.47542	0.918903	0.672631	0.231037	1.06489	1.20418	1.35476	1.7348
12297	NM_001044741,NM_001286226,NM_007581	Cacnb3	calcium channel, voltage-dependent, beta 3 subunit	9.29928	17.3122	17.3684	21.8208	20.9058	23.0992	14.2552	5.36668	1.60391	2.17288	3.57891	0.0460831	0.270913	1.64731	2.18929	3.9995	0.0421873	0.34084	1.02706	2.55942	0.216473	0.83936	0.941363	0.300497	0.280612	0.308206	1.85864	2.54024	2.57876	0.192419	0.23081	0.204249	1.9947	1.72258	2.67829	2.66864	2.27378	2.43393	2.48997	2.81237	2.48432	1.5281	5.61054	6.05211	3.98482	4.73329
12298	NM_001037099,NM_001285426,NM_001285427,NM_001285428,NM_146123	Cacnb4	calcium channel, voltage-dependent, beta 4 subunit	2.21243	4.6341	2.91745	0.83239	2.51002	3.03323	2.8889	0.749178	1.06857	0.702971	0.509787	0.693129	0.79818	1.05364	0.693421	0.263643	0.809538	0.889964	-1.01417	0.742219	-0.0907547	0.935454	0.976225	0.268767	0.460214	0.387543	0.656753	0.752442	0.732135	0.258692	0.0728977	0.380626	0.839676	0.473831	0.699323	0.722451	0.835551	1.06477	0.814592	0.31704	0.591055	0.21332	0.67362	0.79472	0.80755	1.267
12299	NM_007582	Cacng1	calcium channel, voltage-dependent, gamma subunit 1	1.75884	2.19583	2.89481	9.50386	0.893216	3.05044	1.52204	4.98941	-1.59365	0.772869	-1.35674	0.383061	0.568041	-1.07059	1.12871	-0.158883	0.886744	0.936027	1.48858	0.739914	1.39145	0.278493	0.708254	0.712193	0.959785	0.714429	1.17898	0.506646	1.08058	0.677494	0.21959	0.679844	0.699923	1.65804	0.287022	0.726203	0.506712	0.576782	0.811115	1.85385	0.469878	1.42068	0.239715	0.799229	0.425462	0.600356
12301	NM_009786	Cacybp	calcyclin binding protein	65.8488	36.9117	50.249	74.9068	40.8776	44.1473	57.821	92.969	-1.80098	4.13689	-2.81996	0.100245	0.338145	-1.61101	4.22503	-1.85864	0.163427	0.434255	1.11792	3.81377	0.481679	0.659291	0.869955	0.462296	0.594098	0.578275	4.58299	3.73421	3.89502	0.340785	0.312383	0.48664	4.34202	4.82396	3.55856	3.54918	4.09488	3.43133	3.85199	4.40175	17.5917	26.4719	10.9704	11.5668	16.163	10.0919
12304	NM_009787	Pdia4	protein disulfide isomerase associated 4	565.808	371.62	416.874	642.298	623.939	535.236	682.976	938.565	1.10466	7.53525	0.492936	0.699813	0.803105	-1.38493	7.22507	-1.28471	0.312787	0.542039	-1.52987	7.29424	-2.49896	0.108299	0.64793	0.418833	0.567472	0.425159	7.46379	7.60739	6.99398	0.397923	0.130685	0.404576	7.18241	7.74516	7.64837	7.46112	7.71267	6.76403	6.75679	7.46112	151.157	267.246	167.448	140.234	190.916	101.604
12305	NM_001198831,NM_001198833,NM_007584,NM_172962	Ddr1	discoidin domain receptor family, member 1	149.382	145.307	233.755	226.032	166.901	175.783	173.636	89.6146	1.47994	5.35605	1.86418	0.312945	0.514799	1.61314	5.41469	1.96841	0.210656	0.467624	1.09	5.7081	0.705697	0.553001	0.822986	0.429178	0.525903	0.305145	5.08073	5.64628	5.7706	0.428751	0.0191454	0.304544	5.38391	4.77756	5.6251	5.66237	5.65135	5.41967	5.92647	5.96566	39.9077	25.5167	44.7916	46.056	48.5373	39.7279
12306	NM_007585	Anxa2	annexin A2	466.821	381.638	999.069	1231.15	498.104	707.238	526.268	494.178	1.53494	7.21418	3.37043	0.0751519	0.31157	1.68085	7.27666	1.68077	0.234282	0.484799	1.09506	7.59511	0.272313	0.805182	0.92719	0.316994	0.771767	0.833284	6.9117	7.52989	7.6609	0.0295662	0.315612	0.771201	6.93261	6.8908	7.36521	7.89378	7.33067	6.78854	7.94216	8.25199	124.712	140.712	133.678	185.3	147.11	104.342
12310	NM_001033954,NM_001289444,NM_001305616,NM_007587	Calca	calcitonin/calcitonin-related polypeptide, alpha	4301.6	2827.5	639.393	524.168	5078.81	4658.14	4186.36	4970.52	-1.38701	10.4471	-0.809877	0.564743	0.70867	-6.75605	9.20506	-3.03957	0.0577807	0.353496	-4.87096	8.99948	-3.26829	0.0809288	0.645988	0.825944	1.45944	1.21053	10.6857	10.2138	7.92956	0.820603	0.0937721	1.20689	10.1055	11.266	10.2679	10.2679	10.1055	9.30981	7.40606	7.0728	1149.18	1415.3	1363.01	1220.45	1170.23	773.058
12313	NM_001313934,NM_009790	Calm1	calmodulin 1	338.314	222.561	364.166	339.029	270.539	265.378	270.394	385.358	-1.11652	6.43708	-3.41505	0.100883	0.338898	-1.10207	6.44658	-0.816329	0.492311	0.674582	1.01311	6.36745	0.111577	0.92103	0.969346	0.0695773	0.294705	0.291619	6.51707	6.35807	6.37685	0.0576641	0.038934	0.289008	6.4763	6.55785	6.37913	6.38193	6.31314	6.04535	6.57586	6.50935	90.3815	109.726	72.6053	69.5303	75.5845	60.8497
12314	NM_007589	Calm2	calmodulin 2	300.59	168.905	303.675	267.141	161.839	187.399	212.056	344.114	-1.48951	6.0488	-4.87406	0.0261088	0.244247	-1.21452	6.20126	-1.37513	0.29495	0.52977	1.22642	5.9136	1.28561	0.285451	0.709683	0.200538	0.351012	0.396705	6.34304	5.7682	6.06265	0.0549995	0.192849	0.346676	6.30415	6.38193	5.57741	5.76414	5.96305	5.66579	6.30645	6.21572	80.3032	97.9826	43.4332	49.0993	59.277	46.18
12315	NM_007590	Calm3	calmodulin 3	202.089	165.995	202.205	180.658	176.792	139.246	208.2	175.109	-1.03289	5.66837	-0.217145	0.843405	0.903068	-1.01331	5.68221	-0.197243	0.870452	0.92647	1.01932	5.65886	0.139701	0.901074	0.963026	0.361137	0.140732	0.342297	5.69176	5.64507	5.67268	0.128566	0.337477	0.0572382	5.78267	5.60085	5.71118	5.27944	5.94461	5.64191	5.73872	5.63742	53.9886	49.8604	47.446	36.4832	58.1992	45.3842
12316	NM_009791	Aspm	asp (abnormal spindle)-like, microcephaly associated (Drosophila)	0.786273	1.27116	1.94171	5.17606	1.21426	1.77194	0.613442	0.8457	-1.06203	0.392574	-0.805321	0.490966	0.65196	1.23428	0.570348	1.05473	0.388944	0.595937	1.31084	0.510756	1.36646	0.291354	0.711114	0.16865	0.492189	0.494965	0.438378	0.351557	0.742046	0.113364	0.124866	0.478956	0.358217	0.518539	0.371024	0.465545	0.2181	0.358973	0.588126	1.27904	0.210054	0.240804	0.325873	0.464257	0.171479	0.347545
12317	NM_007591	Calr	calreticulin	1737.12	1022.97	1021.28	1086.96	1596.14	1487.41	1519.56	2037.17	-1.10811	8.94162	-2.25926	0.119554	0.357152	-1.89895	8.54086	-12.8446	0.00116268	0.333944	-1.71368	8.47042	-10.7558	0.00049247	0.417488	0.103727	0.115898	0.125139	9.01598	8.86787	8.09078	0.0653137	0.0805819	0.0957414	8.9698	9.06216	8.9144	8.77483	8.9144	8.18349	7.99227	8.09656	464.075	580.062	428.359	389.708	424.77	279.687
12319	NM_007592	Car8	carbonic anhydrase 8	7.94528	9.22349	9.22552	4.88756	8.84595	8.74586	7.53776	5.97279	-1.16889	1.71351	-4.79229	0.0318855	0.250964	-1.20209	1.6918	-1.57086	0.255611	0.500143	-1.0284	1.5843	-0.231366	0.836101	0.939826	0.0804914	0.292545	0.302479	1.82977	1.60463	1.56423	0.0168583	0.0787062	0.292059	1.84169	1.81785	1.68637	1.52936	1.59817	1.69659	1.76667	1.22942	2.1226	1.70068	2.37401	2.29146	2.10707	2.52177
12321	NM_001285412,NM_007594,NM_184053	Calu	calumenin	249.477	158.007	199.789	197.008	180.016	178.166	188.498	324.448	-1.35991	5.96002	-3.7187	0.139807	0.375671	-1.4236	5.92565	-3.92172	0.0858432	0.370587	-1.04683	5.70928	-0.960478	0.406837	0.756784	0.171704	0.193531	0.119078	6.18589	5.74239	5.67636	0.162414	0.0557126	0.105241	6.07105	6.30074	5.74	5.68791	5.79925	5.55551	5.72568	5.74788	66.6483	92.383	48.3113	46.6804	52.6918	43.2004
12322	NM_001286809,NM_009792,NM_177407	Camk2a	calcium/calmodulin-dependent protein kinase II alpha	3.61311	5.60829	3.39091	4.49815	1.60923	4.2238	1.98986	4.64398	-1.63217	0.967089	-2.82169	0.118903	0.356778	-1.2215	1.23027	-1.2441	0.381992	0.592143	1.33621	0.860269	2.56633	0.0691032	0.645988	0.378439	0.341292	0.28221	1.38303	0.676239	1.09438	0.300045	0.230628	0.162644	1.17087	1.5952	0.474548	0.927682	0.626487	1.21185	0.908746	1.16254	0.96525	1.32232	0.431874	1.10666	0.556235	1.53335
12323	NM_001174053,NM_001174054,NM_007595	Camk2b	calcium/calmodulin-dependent protein kinase II, beta	3.58919	10.7895	3.32413	8.39907	5.04048	7.12933	7.36424	4.29613	1.01526	1.35684	0.102759	0.92823	0.957488	1.11384	1.42161	0.439811	0.690582	0.811132	1.0971	1.43309	0.409925	0.713725	0.892258	0.321891	0.585876	0.56489	1.34596	1.36781	1.5015	0.252748	0.199329	0.528554	1.16724	1.52468	1.17693	1.35187	1.57463	1.87685	0.897047	1.7306	0.958859	1.22328	1.35273	1.86792	2.05856	2.94994
12325	NM_001039138,NM_001039139,NM_178597	Camk2g	calcium/calmodulin-dependent protein kinase II gamma	31.2558	41.6763	39.9611	39.3882	44.142	52.4664	41.425	23.7987	1.30255	3.50032	3.8766	0.081874	0.319516	1.18826	3.43702	2.83731	0.198654	0.459806	-1.09617	3.62934	-2.57562	0.0963264	0.645988	0.147198	0.125366	0.0890886	3.31485	3.69618	3.5637	0.12134	0.0833287	0.0315135	3.40065	3.22905	3.66579	3.79044	3.63231	3.59956	3.55116	3.54039	8.35005	6.77641	11.8465	13.7464	11.5797	11.3946
12326	NM_009793	Camk4	calcium/calmodulin-dependent protein kinase IV	0.382827	0.909536	0.503638	0.744403	0.635343	0.700168	0.409493	0.401938	-1.03577	0.206411	-0.901276	0.508152	0.666665	1.00868	0.239466	0.201108	0.861702	0.921626	1.04476	0.211855	1.72161	0.178182	0.675949	0.0816251	0.093274	0.063552	0.233313	0.182612	0.245781	0.0752457	0.0316346	0.0551191	0.180106	0.286519	0.20928	0.190897	0.147659	0.262067	0.184354	0.290922	0.102273	0.114447	0.170509	0.183447	0.114468	0.248674
12328	NM_007596	Caml	calcium modulating ligand	52.2849	59.0967	56.8445	62.6524	65.8327	65.7346	60.3569	51.7496	1.05041	4.13463	1.23421	0.348439	0.541499	-1.00619	4.09485	-0.141872	0.89845	0.942607	-1.05691	4.13014	-1.54902	0.200282	0.679622	0.0872958	0.097586	0.0892868	4.09931	4.17026	4.0904	0.067718	0.0550893	0.0702659	4.05142	4.14719	4.2308	4.12308	4.15689	4.09444	4.01821	4.15857	13.968	14.7351	17.6677	17.2228	16.8719	16.1575
12330	NM_001110499,NM_001110500,NM_007597	Canx	calnexin	505.125	271.366	344.303	368.314	267.824	310.104	395.928	408.622	-1.14025	6.73366	-0.733011	0.535208	0.685874	-1.2669	6.65617	-1.54693	0.318794	0.546532	-1.11107	6.56324	-0.858835	0.453541	0.776692	0.397656	0.322464	0.306447	6.829	6.63965	6.4877	0.290003	0.272083	0.141	7.03407	6.62394	6.35825	6.65938	6.90134	6.34637	6.48836	6.62837	134.945	116.35	71.8766	81.2488	110.676	74.1933
12331	NM_001301067,NM_007598	Cap1	CAP, adenylate cyclase-associated protein 1 (yeast)	185.489	133.101	207.458	205.884	161.659	155.894	168.483	162.65	-1.0288	5.57024	-0.435418	0.717236	0.813971	1.02658	5.60964	0.195991	0.858211	0.919178	1.05614	5.58906	0.440755	0.698427	0.886638	0.139532	0.323647	0.309668	5.59076	5.5498	5.6286	0.119	0.0728576	0.300975	5.6749	5.50661	5.5742	5.46787	5.60732	5.28245	5.77476	5.82857	49.5539	46.3127	43.3848	40.8449	47.097	36.3908
12332	NM_001042534,NM_001271395,NM_001271415,NM_007599	Capg	capping protein (actin filament), gelsolin-like	182.955	151.244	301.538	243.551	170.711	205.709	170.761	145.311	1.18174	5.62246	1.31937	0.324759	0.524675	1.35115	5.71627	1.51943	0.226919	0.478926	1.14336	5.84005	0.738271	0.519804	0.807024	0.277119	0.470894	0.45344	5.50329	5.74421	5.93748	0.215556	0.174158	0.418661	5.65571	5.35087	5.65856	5.94461	5.62947	5.47386	6.2879	6.05069	48.8768	41.3756	45.8142	53.8969	47.7337	41.3513
12333	NM_001110504,NM_007600	Capn1	calpain 1	146.887	113.464	137.74	111.314	148.734	133.242	144.818	124.339	1.06152	5.30923	0.716785	0.539333	0.68929	-1.13839	5.17199	-1.49288	0.249878	0.495652	-1.20843	5.21411	-2.39687	0.0752034	0.645988	0.186418	0.19621	0.197377	5.26633	5.35247	5.07933	0.130943	0.132686	0.146124	5.35892	5.17374	5.44249	5.20009	5.41482	5.04073	5.24088	4.95639	39.2413	35.404	39.9161	34.9101	40.4817	31.0219
12334	NM_009794	Capn2	calpain 2	179.398	130.104	158.311	172.075	131.164	151.982	150.78	189.314	-1.21439	5.52084	-3.52444	0.0397883	0.262157	-1.18443	5.5393	-2.40046	0.106542	0.388158	1.0253	5.4005	0.313613	0.770864	0.915446	0.131291	0.171216	0.199087	5.66274	5.3825	5.41855	0.0588074	0.117384	0.1608	5.62115	5.70432	5.24845	5.43219	5.46687	5.25305	5.4284	5.5742	47.9266	53.9051	35.2008	39.8201	42.1482	35.5713
12335	NM_001109761,NM_001177799,NM_007601	Capn3	calpain 3	0.85933	6.61544	3.58325	3.71998	2.50074	4.24027	1.32863	3.48167	-1.13142	0.776698	-0.355927	0.775437	0.854434	1.1746	0.980089	0.466622	0.714125	0.828512	1.32897	0.874124	2.1842	0.0947589	0.645988	0.721124	0.715081	0.325368	0.870852	0.692723	1.10303	0.680256	0.239315	0.220437	0.389838	1.35187	0.697273	0.929731	0.451165	1.35371	0.939464	1.01591	0.229572	0.991367	0.671131	1.11097	0.371397	1.80871
12336	NM_009795	Capns1	calpain, small subunit 1	226.226	172.005	242.669	219.554	196.14	172.528	207.492	187.186	-1.0007	5.81162	-0.00668383	0.995228	0.996994	1.03708	5.83833	0.355854	0.754899	0.855575	1.0378	5.83782	0.41958	0.696417	0.88621	0.232585	0.226354	0.220988	5.81212	5.81111	5.86465	0.168072	0.160772	0.151618	5.93097	5.69328	5.86876	5.62947	5.93512	5.69328	5.98135	5.91931	60.4367	53.299	52.6385	45.2031	58.0013	47.0273
12337	NM_001301250,NM_007602	Capn5	calpain 5	29.088	22.5606	30.5586	21.5372	25.527	29.8439	27.4364	20.4434	-1.12535	3.09299	-1.28601	0.386393	0.570501	-1.19526	3.04797	-1.38391	0.265678	0.508433	-1.06212	2.96518	-0.601472	0.599404	0.84385	0.192463	0.296829	0.250387	3.17935	3.00897	2.92203	0.176714	0.0762499	0.238494	3.30431	3.05439	2.93242	3.00959	3.08491	2.77224	3.19705	2.79679	7.77093	5.82103	6.85074	7.81926	7.66944	6.16823
12338	NM_007603	Capn6	calpain 6	84.9033	30.6637	37.5244	18.9012	35.6599	33.7818	37.5601	81.4029	-2.49483	3.95692	-14.2254	0.00486523	0.235772	-2.99223	3.79896	-6.45263	0.0231685	0.333944	-1.19937	3.21821	-1.00117	0.401766	0.754921	0.160564	0.424429	0.453747	4.67097	3.35202	3.08975	0.00418768	0.160509	0.424409	4.67393	4.668	3.37392	3.18169	3.50046	3.17982	3.46188	2.62753	22.6821	23.1785	9.57014	8.85098	10.4994	8.38368
12339	NM_009796	Capn7	calpain 7	59.1157	83.8305	68.1912	67.9059	68.9935	76.8436	67.7801	69.5933	-1.01141	4.33679	-0.111355	0.92889	0.957788	1.02129	4.36015	0.167446	0.881789	0.933791	1.03294	4.35194	0.423832	0.710584	0.8915	0.208756	0.278733	0.191097	4.34498	4.32862	4.37538	0.205856	0.0346763	0.187924	4.19942	4.49054	4.30028	4.36729	4.31829	4.59233	4.26312	4.27069	15.7929	19.8159	18.516	20.1334	18.9469	22.9199
12340	NM_009797	Capza1	capping protein (actin filament) muscle Z-line, alpha 1	54.9813	54.2293	58.9692	74.9176	54.9775	57.7891	48.15	74.1133	-1.34638	4.12011	-1.91752	0.295932	0.50303	-1.1437	4.24228	-0.753487	0.540241	0.709049	1.17722	4.02712	1.72262	0.210303	0.683928	0.318553	0.386689	0.236669	4.34024	3.91115	4.14653	0.312243	0.0630872	0.228106	4.11945	4.56103	3.96561	3.92582	3.84202	3.96455	4.07261	4.40243	14.6884	21.1029	14.7544	15.141	13.4596	14.8267
12343	NM_007604	Capza2	capping protein (actin filament) muscle Z-line, alpha 2	100.696	72.4821	99.1654	93.0326	64.0666	77.995	78.6197	161.048	-1.76719	4.7663	-2.59995	0.194546	0.424253	-1.48207	4.90268	-1.7533	0.278461	0.518865	1.19238	4.49837	1.60088	0.187431	0.675949	0.457961	0.473999	0.274643	5.19469	4.37324	4.62708	0.423659	0.173899	0.212574	4.89512	5.49427	4.19148	4.39021	4.53803	4.38424	4.77949	4.71752	26.9013	45.8566	17.1937	20.4351	21.977	19.8171
12345	NM_001037761,NM_001271405,NM_009798	Capzb	capping protein (actin filament) muscle Z-line, beta	177.685	145.476	206.469	192.397	160.648	189.353	158.312	133.688	1.14414	5.52789	1.00691	0.452526	0.623238	1.15273	5.53319	0.996294	0.434582	0.631169	1.0075	5.63127	0.0794328	0.940784	0.977804	0.284777	0.310655	0.235184	5.43161	5.62588	5.63667	0.247278	0.14125	0.188043	5.60647	5.25676	5.55959	5.78808	5.52997	5.42128	5.76817	5.72055	47.4689	38.066	43.1135	49.6115	44.2536	39.7742
12348	NM_009800	Car11	carbonic anhydrase 11	1.76915	11.5027	8.6133	7.50417	5.70118	7.20486	8.30721	1.13819	1.7061	0.988005	6.02458	0.0205833	0.240513	2.11594	1.08897	10.1452	0.00572862	0.333944	1.24022	1.5936	1.92699	0.128889	0.659614	0.219597	0.182226	0.279173	0.675142	1.44585	1.75644	0.0417831	0.215586	0.177371	0.704688	0.645597	1.28733	1.35888	1.69133	1.95619	1.69577	1.61737	0.472632	0.324088	1.53004	1.88771	2.32215	3.14493
12349	NM_009801	Car2	carbonic anhydrase 2	79.7177	49.9507	64.416	63.148	57.4205	45.657	49.4154	64.8872	-1.58807	4.15466	-4.28654	0.0233363	0.243357	-1.34641	4.28174	-3.02517	0.0578806	0.353496	1.17948	3.95168	1.41434	0.231586	0.690689	0.254357	0.228833	0.291654	4.50167	3.83439	4.07255	0.126492	0.220675	0.190695	4.59111	4.41223	4.0287	3.59448	3.88	3.85305	4.19741	4.16719	21.2968	18.4759	15.4101	11.9624	13.8133	13.6569
12350	NM_007606	Car3	carbonic anhydrase 3	1003.87	495.075	429.946	281.591	275.576	173.883	386.349	939.793	-2.92338	7.04086	-4.21274	0.0398159	0.262157	-2.1431	7.28651	-4.03426	0.0361939	0.338841	1.36409	6.52957	1.03301	0.36556	0.738591	0.627908	0.460759	0.751069	7.85707	6.30943	6.75738	0.145711	0.610767	0.437112	7.96011	7.75404	6.43747	5.6448	6.84603	7.1665	6.80881	6.29682	268.186	267.595	73.957	45.5581	107.998	135.357
12351	NM_007607	Car4	carbonic anhydrase 4	11.7829	18.3174	21.4054	16.307	19.8689	22.0405	18.1442	8.58052	1.32878	2.38391	7.37601	0.0679407	0.302911	1.30231	2.37056	3.78426	0.0329102	0.338841	-1.02032	2.58321	-0.336791	0.766924	0.913807	0.0798151	0.165887	0.149251	2.18766	2.59776	2.56874	0.0762015	0.023744	0.14735	2.24155	2.13378	2.61032	2.61259	2.57038	2.51511	2.73539	2.45572	3.14782	2.44321	5.33226	5.7747	5.07193	5.00812
12354	NM_001301164,NM_001301165,NM_053070	Car7	carbonic anhydrase 7	7.18971	5.6349	6.75237	2.34908	3.92537	4.0976	6.16823	1.03071	-1.05664	1.13608	-0.1338	0.91301	0.947712	-1.0352	1.15129	-0.0813574	0.945827	0.968778	1.0207	1.11172	0.108916	0.919022	0.968404	0.854828	0.89523	0.470133	1.17652	1.09704	1.1266	0.809673	0.274153	0.381923	1.74904	0.60399	0.977128	0.903268	1.41072	1.214	1.45725	0.708554	1.92075	0.293483	1.05346	1.07359	1.72424	1.54062
12359	NM_009804	Cat	catalase	197.071	73.9935	98.6661	73.0646	98.292	96.6199	110.283	153.925	-1.66585	5.20899	-4.02548	0.0679918	0.302911	-2.10477	5.02468	-5.33182	0.0247387	0.336114	-1.26349	4.68211	-2.10485	0.108363	0.64793	0.276049	0.312244	0.27765	5.59011	4.85386	4.51645	0.219784	0.167027	0.221791	5.74552	5.4347	4.82344	4.70413	5.034	4.40781	4.77161	4.36991	52.6478	43.8283	26.3789	25.3149	30.8279	20.2304
12361	NM_001284503,NM_001284504,NM_001284505,NM_009806	Cask	calcium/calmodulin-dependent serine protein kinase (MAGUK family)	22.2755	21.5496	22.7801	19.0482	17.1195	18.5587	18.869	18.7767	-1.39636	2.71106	-6.86348	0.0192809	0.239856	-1.17827	2.84177	-4.32466	0.0460568	0.345439	1.18509	2.60051	2.77448	0.0535569	0.645988	0.121301	0.0944654	0.152947	2.96257	2.4809	2.72589	0.0110664	0.120795	0.093815	2.97039	2.95474	2.42418	2.3989	2.61961	2.71404	2.82507	2.63857	5.95094	5.34646	4.59439	4.86248	5.27455	5.89182
12362	NM_009807	Casp1	caspase 1	4.11526	7.7533	13.3004	20.798	5.97157	14.6892	7.01479	4.74757	1.16264	1.54401	0.738641	0.513752	0.670646	1.63524	1.75846	1.80011	0.17729	0.445002	1.40649	1.88661	1.15745	0.320025	0.721255	0.478831	0.659875	0.736394	1.43913	1.65653	2.14863	0.247424	0.409951	0.611732	1.26418	1.61409	1.32737	2.11573	1.5265	1.52468	2.17385	2.74737	1.0994	1.35182	1.60261	3.84864	1.96088	2.11981
12363	NM_007609	Casp4	caspase 4, apoptosis-related cysteine peptidase	3.77289	10.6377	16.2076	35.1487	8.63989	8.96308	4.12925	4.50778	1.03311	1.40975	0.183947	0.867237	0.919527	2.24622	1.88174	2.41467	0.108857	0.390084	2.17423	1.91336	2.3215	0.115378	0.649416	0.403415	0.817489	0.835997	1.38645	1.43345	2.55395	0.257041	0.310924	0.776027	1.2047	1.56821	1.66398	1.55654	1.07982	1.86047	2.40923	3.39215	1.00794	1.28354	2.31871	2.34837	1.15427	2.90842
12364	NM_009808	Casp12	caspase 12	6.44001	9.356	10.2686	10.6315	4.5076	6.88623	6.09308	4.62237	-1.27545	1.43484	-3.59149	0.0538395	0.280125	1.1782	1.7353	2.85841	0.0797368	0.365323	1.50274	1.53598	4.84882	0.00907358	0.576158	0.166722	0.140335	0.209895	1.62103	1.27003	1.85763	0.0414384	0.16149	0.134078	1.65034	1.59173	1.08914	1.32125	1.3997	1.71209	1.88465	1.97613	1.72046	1.31617	1.20972	1.80422	1.70323	2.558
12366	NM_007610	Casp2	caspase 2	26.0616	26.689	26.1422	24.8457	28.0408	35.3236	26.1627	21.3289	-1.0215	3.12138	-0.402424	0.716443	0.813522	-1.10971	3.06075	-4.29516	0.120583	0.396646	-1.08636	3.04574	-1.73194	0.221063	0.686247	0.127696	0.0502929	0.119505	3.13676	3.10608	2.98658	0.0477178	0.118445	0.0158864	3.17051	3.10302	3.04838	3.24232	3.02754	2.99027	3.0003	2.96917	6.96241	6.07316	7.52539	9.25496	7.3134	7.29698
12367	NM_001284409,NM_009810	Casp3	caspase 3	17.6867	14.7694	18.5714	17.1543	13.3461	16.9381	16.801	7.41285	-1.03973	2.3245	-0.15434	0.899783	0.939775	1.06381	2.39697	0.245246	0.842575	0.909523	1.10607	2.36817	1.0548	0.351021	0.731214	0.524255	0.523638	0.238825	2.35277	2.29656	2.44201	0.495985	0.169828	0.167916	2.70348	2.00205	2.1368	2.27797	2.47492	2.25056	2.56431	2.51115	4.72503	2.11072	3.58172	4.43788	4.69646	4.03808
12368	NM_009811	Casp6	caspase 6	11.7984	12.5572	19.0756	16.6304	15.7233	12.0884	19.0194	17.8566	-1.22614	2.41845	-0.749231	0.535229	0.685874	-1.14247	2.47204	-0.52601	0.665265	0.795423	1.07324	2.32628	0.373275	0.729256	0.898726	0.596538	0.542107	0.473146	2.56998	2.27586	2.37783	0.461449	0.378051	0.284508	2.24369	2.89627	2.32142	1.87709	2.62906	2.05623	2.59672	2.48053	3.15196	5.08447	4.21969	3.16723	5.31658	3.43322
12369	NM_007611	Casp7	caspase 7	19.2915	17.6752	18.2635	14.1421	18.7579	26.4257	18.0286	12.6041	-1.0074	2.65335	-0.0630469	0.955457	0.975283	-1.16778	2.54433	-1.42969	0.316781	0.544783	-1.15921	2.53924	-1.73753	0.162222	0.670195	0.257699	0.233543	0.212466	2.65868	2.64804	2.4349	0.194691	0.168832	0.128987	2.79634	2.52101	2.53887	2.8425	2.56275	2.46038	2.54925	2.29508	5.15378	3.58888	5.0341	6.92366	5.03963	4.83253
12370	NM_001080126,NM_001277926,NM_009812	Casp8	caspase 8	47.6697	57.6781	53.7983	62.7553	58.9598	74.6566	49.1693	33.1958	1.23716	3.93001	1.48978	0.259385	0.474952	1.21098	3.91515	1.61957	0.306702	0.537691	-1.02161	4.07107	-0.213088	0.84563	0.943242	0.319559	0.248878	0.250723	3.7795	4.08652	4.05568	0.22494	0.22698	0.1065	3.93855	3.62044	4.06395	4.32395	3.87167	4.06062	3.94679	4.15962	12.7351	9.45212	15.8232	19.5604	13.7445	15.7696
12371	NM_001277932,NM_015733	Casp9	caspase 9	24.3241	23.301	24.292	21.1883	24.1746	25.3942	23.9727	16.2814	-1.06338	2.89994	-0.613739	0.639925	0.762096	-1.07872	2.88943	-0.749417	0.575148	0.733495	-1.01443	2.8456	-0.385073	0.720164	0.895356	0.207282	0.210247	0.0929466	2.94461	2.85595	2.83529	0.198155	0.0608322	0.0702745	3.08472	2.80449	2.86209	2.79229	2.91349	2.81575	2.91326	2.77685	6.49825	4.63593	6.48779	6.65339	6.70122	6.37065
12372	NM_009813	Casq1	calsequestrin 1	6.72349	28.6982	9.13775	27.066	1.47453	3.54704	3.86879	59.346	-4.71925	1.50756	-1.69371	0.33339	0.530401	-1.28232	2.81182	-0.259444	0.831895	0.90354	3.68023	1.41445	3.97217	0.0372409	0.645988	1.87698	2.00474	0.819679	2.99692	0.758362	2.63816	1.85339	0.296615	0.764129	1.68637	4.30747	0.438909	0.811115	1.02506	3.09517	1.75601	3.06329	1.7962	16.8981	0.395724	0.929342	1.08146	7.8463
12373	NM_009814	Casq2	calsequestrin 2	5.96597	3.05782	2.7986	3.0895	2.69868	3.99369	2.62326	5.06399	-1.76838	1.14518	-13.3151	0.00192033	0.235772	-1.76685	1.14607	-13.5729	0.0021398	0.333944	1.00087	0.806182	0.0211814	0.984117	0.994812	0.0971706	0.0947526	0.102016	1.62798	0.805559	0.806806	0.0632966	0.0737269	0.0705096	1.58323	1.67274	0.745456	0.887825	0.783395	0.747178	0.78861	0.88463	1.59382	1.44191	0.724252	1.04636	0.733293	0.83603
12374	NM_013803	Casr	calcium-sensing receptor	133.063	556.631	325.923	252.527	299.232	294.953	443.201	20.2969	5.9557	5.2725	2.32428	0.249589	0.467843	5.59562	5.23706	2.15546	0.23909	0.488272	-1.06435	6.66933	-0.226416	0.836252	0.939826	1.57526	1.66932	0.688272	4.1402	6.71447	6.6245	1.54828	0.290301	0.624054	5.235	3.0454	6.54485	6.54889	7.04967	7.32639	6.41483	6.13228	35.5482	5.77931	80.3056	77.2791	123.89	152.187
12380	NM_001301153,NM_001301155,NM_001301156,NM_001301157,NM_001301158,NM_001301160,NM_001301181,NM_009817	Cast	calpastatin	119.416	116.751	131.546	139.304	97.518	121.528	105.217	120.298	-1.12781	5.02961	-2.3352	0.127809	0.365599	1.04688	5.15005	1.19077	0.332984	0.55688	1.18067	5.06198	2.71649	0.0588744	0.645988	0.127095	0.0939705	0.152775	5.11711	4.94359	5.1832	0.0286642	0.12382	0.089492	5.09684	5.13738	4.81132	5.05673	4.96274	5.09393	5.18277	5.27291	31.9023	34.2534	26.1712	31.8409	29.4118	31.9207
12385	NM_009818	Ctnna1	catenin (cadherin associated protein), alpha 1	331.172	252.356	352.57	385.776	296.19	298.449	326.017	307.599	1.16347	6.44495	2.34846	0.248693	0.467041	1.12008	6.41794	0.987342	0.396444	0.601758	-1.03874	6.52762	-0.396352	0.729555	0.898726	0.132167	0.271822	0.239606	6.33666	6.5551	6.50027	0.130277	0.0222673	0.238569	6.42878	6.24454	6.53158	6.55785	6.57586	6.24866	6.52892	6.72321	88.4734	87.5854	79.4892	78.195	91.1333	68.996
12386	NM_001109764,NM_009819,NM_145732	Ctnna2	catenin (cadherin associated protein), alpha 2	2.16696	2.30925	0.842341	0.533114	4.48955	3.70165	2.45194	2.15407	-1.01921	0.903489	-0.203272	0.852495	0.909692	-1.46202	0.582083	-3.67218	0.0350927	0.338841	-1.43446	0.573305	-3.31721	0.0306399	0.635755	0.216316	0.242599	0.271777	0.917322	0.889864	0.369359	0.126063	0.175786	0.207273	0.828182	1.00646	1.08611	0.836631	0.746848	0.605423	0.285495	0.217158	0.578908	0.613346	1.20487	0.969849	0.685402	0.631365
12387	NM_001165902,NM_007614	Ctnnb1	catenin (cadherin associated protein), beta 1	410.069	254.36	357.563	357.425	288.09	316.911	315.666	380.151	-1.03576	6.59578	-0.465117	0.69184	0.797294	-1.11473	6.54235	-1.12109	0.347341	0.567104	-1.07625	6.51726	-0.883698	0.439713	0.77137	0.164662	0.22382	0.207778	6.62117	6.57048	6.46447	0.130455	0.100473	0.18187	6.71341	6.52892	6.49746	6.68507	6.52892	6.25574	6.54889	6.5888	109.551	108.244	77.3154	83.0321	88.2397	69.5439
12388	NM_001085448,NM_001085449,NM_001085450,NM_001085453,NM_007615	Ctnnd1	catenin (cadherin associated protein), delta 1	216.651	216.266	242.331	246.92	212.147	228.405	201.874	166.616	1.22074	5.85167	1.64961	0.297082	0.503436	1.2411	5.86329	1.89002	0.294792	0.52977	1.01667	6.00923	0.324485	0.767287	0.913814	0.255312	0.235468	0.127333	5.70956	5.99731	6.02117	0.22849	0.113914	0.0568981	5.87112	5.54799	5.96894	6.12273	5.90027	6.00219	5.97618	6.08513	57.8788	47.4421	56.9345	59.8431	56.431	59.1288
12389	NM_001243064,NM_007616	Cav1	caveolin 1, caveolae protein	148.191	107.966	338.262	315.165	116.597	150.942	109.904	129.244	-1.08813	5.23246	-0.808143	0.478544	0.642974	1.58029	5.61414	1.31679	0.312856	0.542039	1.71956	5.54915	1.53141	0.251205	0.694782	0.248073	0.864544	0.8845	5.29374	5.17189	5.95393	0.115404	0.219595	0.856807	5.37534	5.21214	5.06359	5.4246	5.02749	4.96473	6.46362	6.43344	39.5895	36.8006	31.2914	39.5477	30.7219	29.5188
12390	NM_001277756,NM_016900	Cav2	caveolin 2	66.5891	29.6318	70.1251	50.4428	36.5415	42.0172	34.4783	84.7928	-2.1611	3.94161	-6.07162	0.0972341	0.3354	-1.70349	4.13443	-1.99519	0.145116	0.42097	1.26863	3.59227	1.0071	0.418881	0.762451	0.260249	0.642046	0.590363	4.5365	3.42474	3.768	0.256344	0.044914	0.588652	4.35524	4.71776	3.41055	3.47503	3.38863	3.13741	4.30301	3.8636	17.7894	24.1438	9.80673	11.0087	9.6379	8.10154
12393	NM_001145920,NM_001146038,NM_001271627,NM_001271630,NM_001271631,NM_009820,NR_073392,NR_073425	Runx2	runt related transcription factor 2	0.981602	2.35655	3.49883	5.35162	2.28424	2.16055	1.3018	0.489134	1.11786	0.459345	2.05289	0.138146	0.374399	1.47872	0.605619	2.69791	0.100421	0.382836	1.32282	0.720778	1.91665	0.177207	0.675949	0.124982	0.358465	0.36474	0.385955	0.54669	0.950303	0.0744405	0.100395	0.350651	0.438593	0.333318	0.643963	0.552666	0.443441	0.614141	0.922928	1.31384	0.262237	0.139276	0.613028	0.566074	0.363899	0.644297
12394	NM_001111021,NM_001111022,NM_001111023,NM_009821	Runx1	runt related transcription factor 1	3.27176	8.32743	16.0182	36.5251	4.99728	6.58798	5.42884	3.40228	1.02228	1.23616	0.25932	0.831019	0.894989	2.38279	1.73724	2.28616	0.139064	0.415494	2.33087	1.75972	2.27208	0.149486	0.666987	0.17837	0.942029	0.930691	1.22037	1.25215	2.47302	0.162863	0.0727418	0.927844	1.10521	1.33553	1.16876	1.28517	1.30253	1.58639	2.39547	3.43721	0.874058	0.968761	1.34113	1.72608	1.51755	2.27678
12395	NM_001111026,NM_001111027,NM_009822	Runx1t1	runt-related transcription factor 1; translocated to, 1 (cyclin D-related)	2.55344	2.44638	0.97129	1.11411	2.79439	3.81002	1.90079	1.81666	-1.12734	0.823623	-2.26843	0.135005	0.372256	-1.37863	0.642523	-4.90517	0.0325039	0.338841	-1.2229	0.578603	-2.46281	0.0726335	0.645988	0.130446	0.16229	0.204169	0.914611	0.741687	0.451378	0.0288887	0.127206	0.159698	0.935038	0.894183	0.765176	0.855512	0.604373	0.630991	0.325405	0.397739	0.682158	0.517274	0.749938	0.998244	0.531339	0.668858
12396	NM_001285446,NM_009823,NM_172860	Cbfa2t2	core-binding factor, runt domain, alpha subunit 2, translocated to, 2 (human)	25.0555	30.7631	28.6783	20.6192	34.0896	28.2489	29.8715	19.6583	1.06016	3.10534	0.674011	0.552526	0.700089	-1.03656	3.03748	-0.346601	0.755497	0.856091	-1.09892	3.07898	-0.761211	0.490681	0.79466	0.209519	0.252993	0.309637	3.06349	3.14777	3.01169	0.0775525	0.194638	0.240814	3.11833	3.00865	3.31665	2.93491	3.19175	3.18393	3.11462	2.73652	6.69364	5.59749	9.14872	7.40134	8.35012	8.41085
12398	NM_001109873,NM_009824,NM_177289	Cbfa2t3	core-binding factor, runt domain, alpha subunit 2, translocated to, 3 (human)	19.0449	23.7274	17.6638	16.5378	30.017	32.4284	23.5639	7.40972	1.58312	2.70327	1.65895	0.330734	0.528981	1.16103	2.4975	0.528141	0.679716	0.8055	-1.36354	2.82236	-3.19209	0.0387822	0.645988	0.570672	0.588121	0.242741	2.39212	3.05489	2.60753	0.553457	0.13911	0.198926	2.78347	2.00077	3.14263	3.12754	2.89449	2.83622	2.5118	2.47457	5.08789	2.10983	8.05574	8.4964	6.58693	6.48726
12399	NM_019732	Runx3	runt related transcription factor 3	1.84462	6.48259	5.03141	13.1125	2.94988	5.99754	3.68823	0.655386	1.33725	0.757574	2.17551	0.152756	0.387158	2.00738	0.954841	2.88002	0.0703973	0.359793	1.50113	1.25494	1.74979	0.194493	0.677407	0.296676	0.58492	0.580103	0.576411	0.995676	1.58172	0.216366	0.202984	0.543431	0.729404	0.423417	0.797371	1.20304	0.986622	1.3347	1.20568	2.20478	0.492793	0.186614	0.791666	1.57138	1.03099	1.77239
12400	NM_001161456,NM_001161457,NM_001161458,NM_022309	Cbfb	core binding factor beta	40.9004	48.8619	60.8542	67.6468	42.4078	45.3858	46.3107	61.7583	-1.30677	3.84873	-1.23856	0.419488	0.597744	1.01515	4.0574	0.0654289	0.95605	0.975499	1.32657	3.85903	2.81767	0.069247	0.645988	0.445332	0.486562	0.250615	4.04657	3.66056	4.06826	0.431425	0.110422	0.224978	3.7415	4.35163	3.60783	3.58639	3.78747	3.82249	4.11826	4.26403	10.9266	17.585	11.3811	11.8913	12.9455	13.3592
12402	NM_007619	Cbl	Casitas B-lineage lymphoma	36.0784	51.4897	49.0651	62.5757	41.7008	54.2436	43.1626	31.5738	1.09574	3.63703	1.77134	0.213443	0.439249	1.30763	3.76017	3.80553	0.0604878	0.354113	1.19337	3.82898	2.03841	0.117699	0.651529	0.128536	0.17579	0.216712	3.57167	3.70358	3.95862	0.0151618	0.127639	0.175135	3.58239	3.56095	3.58319	3.83741	3.69014	3.89569	3.82365	4.15653	9.63842	8.99027	11.1914	14.2121	12.0655	14.0777
12406	NM_001111043,NM_001111044,NM_001285776,NM_009825	Serpinh1	serine (or cysteine) peptidase inhibitor, clade H, member 1	150.634	134.327	138.084	181.08	116.38	193.609	159.096	99.5932	1.24875	5.31319	0.973847	0.41343	0.59285	1.17961	5.27316	0.880267	0.493479	0.675249	-1.05862	5.4346	-0.319647	0.76943	0.914946	0.516886	0.402644	0.445335	5.15536	5.47585	5.39366	0.339831	0.389469	0.215956	5.39565	4.91506	5.06017	5.83233	5.53504	5.29611	5.24369	5.64118	40.2422	28.358	31.2331	50.7264	44.4729	36.7259
12408	NM_007620	Cbr1	carbonyl reductase 1	85.0259	67.3542	69.566	57.9304	84.6286	68.6509	85.1159	54.8824	1.02334	4.46533	0.122481	0.914558	0.948806	-1.181	4.32705	-0.999654	0.47574	0.661802	-1.20857	4.34321	-1.66179	0.196904	0.677535	0.411512	0.347431	0.284852	4.44872	4.48201	4.20871	0.323195	0.25473	0.12749	4.67725	4.22019	4.59935	4.18975	4.65691	4.27487	4.28952	4.06174	22.7149	15.6271	22.712	17.9869	23.7929	18.4151
12409	NM_007621	Cbr2	carbonyl reductase 2	33.1302	101.804	87.6319	60.1562	57.3181	58.3495	67.8289	23.3302	1.68944	3.69885	4.27979	0.0375266	0.258302	2.28127	3.88956	4.53916	0.0209631	0.333944	1.35031	4.30762	1.71675	0.185385	0.675949	0.274983	0.433594	0.437155	3.33987	4.09642	4.52971	0.190414	0.19839	0.389546	3.47452	3.20523	4.02698	3.94208	4.32019	4.87277	4.61014	4.10623	8.85082	6.64302	15.3826	15.2878	18.9606	27.8339
12411	NM_001271353,NM_144855,NM_178224	Cbs	cystathionine beta-synthase	0.076294	1.23175	0.97569	0.503606	1.70589	0.702487	0.122596	0.480698	1.04416	0.212132	0.315668	0.776275	0.854989	1.0805	0.232475	0.741024	0.576652	0.73437	1.03481	0.26913	0.346522	0.756678	0.908532	0.310294	0.217831	0.246726	0.18324	0.245579	0.29494	0.203542	0.234207	0.0775935	0.0393137	0.327166	0.502131	0.191387	0.0432176	0.351817	0.326455	0.206547	0.020382	0.136873	0.457814	0.184055	0.03427	0.33677
12412	NM_007622	Cbx1	chromobox 1	36.5661	47.2235	47.7473	51.9252	60.4758	61.7902	47.6109	37.0673	1.23872	3.82746	2.70277	0.0801228	0.317868	1.10599	3.74811	1.64002	0.273229	0.514346	-1.12001	3.90238	-1.75295	0.179575	0.675949	0.181845	0.132116	0.161559	3.67615	3.98499	3.82148	0.110501	0.14442	0.0724169	3.59801	3.75428	4.10438	4.02613	3.82447	3.77175	3.78813	3.90457	9.76873	10.5545	16.23	16.1893	13.3089	12.9112
12416	NM_007623	Cbx2	chromobox 2	4.18946	4.62614	4.34353	2.76501	5.37354	6.0579	5.12408	2.19611	1.05866	1.1893	0.638816	0.636345	0.759661	-1.11997	1.06402	-1.04852	0.405996	0.608019	-1.18567	1.10145	-2.7354	0.10677	0.646884	0.182528	0.237715	0.15558	1.14889	1.23113	0.985426	0.181135	0.0225069	0.153943	1.27697	1.02081	1.22792	1.2104	1.25507	1.06345	1.08473	0.808093	1.11922	0.625317	1.44211	1.5872	1.43236	1.26482
12417	NM_007624	Cbx3	chromobox 3	107.718	66.2249	91.0159	68.2837	72.75	80.2621	78.4916	96.423	-1.39271	4.68148	-6.84606	0.0106434	0.235772	-1.443	4.65448	-3.69953	0.0458301	0.345122	-1.0361	4.42297	-0.360739	0.746556	0.905168	0.109622	0.24239	0.245689	4.92652	4.44862	4.39745	0.0721356	0.0825432	0.231408	4.97753	4.87551	4.37369	4.43508	4.5371	4.24896	4.66409	4.27931	28.7772	27.4554	19.5241	21.029	21.9411	18.1064
12418	NM_007625	Cbx4	chromobox 4	16.0716	35.9555	31.1735	21.104	20.668	25.3258	20.8286	8.66177	1.28517	2.54292	1.59627	0.347468	0.540983	1.69382	2.7221	2.61597	0.104367	0.386396	1.31797	2.92272	2.11143	0.160312	0.66869	0.322656	0.45083	0.326744	2.36837	2.73034	3.12865	0.316696	0.0617301	0.32086	2.59231	2.14444	2.66495	2.78761	2.73845	3.39231	3.22224	2.7714	4.29356	2.46634	5.54671	6.63549	5.82232	9.83049
12419	NM_001076789,NM_001110216,NM_007626	Cbx5	chromobox 5	100.074	72.6511	84.7087	74.2653	60.3896	72.8456	74.8089	99.653	-1.53117	4.58389	-5.7698	0.0264018	0.244247	-1.37079	4.66846	-7.66941	0.0118372	0.333944	1.117	4.36595	1.32816	0.273656	0.705804	0.183937	0.101726	0.208174	4.9015	4.28687	4.4465	0.0205469	0.182786	0.0996294	4.88697	4.91603	4.10233	4.29041	4.46785	4.38727	4.56152	4.3907	26.735	28.3751	16.2069	19.0859	20.9117	19.8633
12421	NM_009826	Rb1cc1	RB1-inducible coiled-coil 1	45.781	62.6852	55.2418	57.8568	47.3938	57.5069	47.7834	62.1237	-1.22023	3.97688	-1.19242	0.432228	0.607283	-1.03926	4.09517	-0.229909	0.853456	0.916933	1.17413	3.95	3.25793	0.0314461	0.635755	0.343949	0.345749	0.123122	4.12305	3.8359	4.06749	0.33368	0.083421	0.0905532	3.8871	4.359	3.75514	3.92175	3.83081	4.16213	3.98167	4.05866	12.2305	17.689	12.7192	15.0671	13.3571	17.1386
12425	NM_001347354,NM_009827	Cckar	cholecystokinin A receptor	10.4253	2.5882	0.269241	0.143454	2.34855	2.05806	2.02223	7.27609	-2.71989	1.12035	-18.9225	0.00520364	0.235772	-3.43081	0.752944	-8.75339	0.00683437	0.333944	-1.26138	0.410592	-1.70668	0.220386	0.685913	0.114769	0.34578	0.339979	2.05449	0.610943	0.275944	0.0926014	0.0677999	0.33315	2.11997	1.98901	0.66117	0.533822	0.637837	0.659909	0.104372	0.0635505	2.78513	2.07179	0.630286	0.539223	0.565284	0.707634
12428	NM_009828	Ccna2	cyclin A2	2.54008	3.38374	6.11521	11.7508	4.77063	4.7424	3.11592	3.84192	-1.12417	1.09141	-0.653951	0.618453	0.747109	1.18694	1.29684	0.56128	0.61384	0.759531	1.33432	1.2004	1.12319	0.371112	0.741417	0.371854	0.721384	0.641663	1.1791	1.01024	1.42634	0.351382	0.121681	0.63002	0.930633	1.42756	1.131	1.01207	0.887659	0.827915	1.36732	2.0838	0.678587	1.09394	1.28031	1.24253	0.87101	0.925138
12442	NM_007630	Ccnb2	cyclin B2	1.80266	3.14129	3.7613	10.3241	4.48093	4.29405	2.87728	2.03398	1.0785	0.895161	0.751962	0.542728	0.692418	1.30785	1.01765	1.00611	0.403667	0.606702	1.21266	1.08151	0.749769	0.526528	0.810056	0.217539	0.654657	0.642611	0.842308	0.95133	1.2295	0.177412	0.12589	0.630159	0.716859	0.967757	1.08415	0.936074	0.833764	0.766955	0.974323	1.94723	0.481586	0.579153	1.20256	1.12506	0.804299	0.858852
12443	NM_007631	Ccnd1	cyclin D1	60.4609	38.3967	81.0458	66.6787	41.5029	46.3156	37.2904	43.973	-1.44743	3.81825	-3.74729	0.141194	0.377009	-1.01177	4.08585	-0.0508345	0.962999	0.979983	1.43059	3.81036	1.69655	0.22834	0.689875	0.204618	0.558616	0.527419	4.0943	3.56081	4.07741	0.194614	0.0631963	0.523619	4.23191	3.95669	3.57596	3.61505	3.49141	3.49106	4.49833	4.24286	16.1523	12.5208	11.1382	12.1349	10.424	10.4979
12444	NM_009829	Ccnd2	cyclin D2	238.942	144.8	320.492	268.375	158.887	153.737	174.803	242.581	-1.37006	5.77453	-6.98108	0.0137103	0.235772	1.00081	6.0067	0.00385309	0.997273	0.998835	1.37117	5.77509	1.47795	0.267985	0.702116	0.111355	0.523108	0.533701	6.00612	5.55188	6.00728	0.0245489	0.108615	0.522532	6.02348	5.98876	5.54465	5.44706	5.66393	5.41138	6.38718	6.22329	63.8339	69.0721	42.6409	40.2799	48.8635	39.5893
12445	NM_001081635,NM_001081636,NM_007632	Ccnd3	cyclin D3	111.378	118.753	141.154	128.888	119.669	118.824	131.571	81.7801	1.22231	4.99079	1.52429	0.310851	0.513336	1.26565	5.01514	1.8892	0.279788	0.520066	1.03545	5.16276	0.531452	0.627837	0.857973	0.280246	0.259493	0.163814	4.84808	5.13769	5.18796	0.243967	0.137905	0.0884141	5.02059	4.67557	5.10232	5.02092	5.28984	5.1129	5.28542	5.16554	29.7548	23.286	32.116	31.1323	36.7786	32.4679
12447	NM_007633	Ccne1	cyclin E1	0.147909	1.08286	2.0353	5.95603	1.02383	2.03935	1.01356	0.608136	1.12085	0.309578	0.940852	0.487057	0.648677	1.45205	0.429817	1.47194	0.244512	0.492344	1.29549	0.559005	1.12016	0.372033	0.742374	0.2555	0.611866	0.577519	0.238033	0.402627	0.776121	0.230361	0.110517	0.566846	0.075143	0.400923	0.325047	0.529166	0.353667	0.30958	0.611813	1.40697	0.039514	0.17316	0.274767	0.53432	0.283324	0.296062
12448	NM_001037134,NM_001282943,NM_009830	Ccne2	cyclin E2	1.25885	1.5421	1.94042	3.45888	1.05527	1.80824	1.36008	3.87136	-1.47857	0.647149	-1.25187	0.426055	0.602903	-1.25601	0.807057	-0.689896	0.594758	0.74639	1.17719	0.528597	1.4056	0.279679	0.708991	0.638907	0.693171	0.290008	0.988061	0.423863	0.659211	0.634265	0.0768756	0.279633	0.539568	1.43655	0.335408	0.474548	0.461632	0.422512	0.587363	0.967757	0.336304	1.10233	0.283206	0.473768	0.38019	0.421622
12449	NM_007634	Ccnf	cyclin F	1.99578	2.54567	3.07184	4.68977	3.09037	4.52583	2.33103	0.994038	1.11409	0.75628	1.28655	0.316421	0.518134	1.16098	0.782649	1.1624	0.330825	0.55656	1.04208	0.867445	0.338033	0.758682	0.909317	0.187112	0.306486	0.30472	0.68235	0.838219	0.89769	0.134333	0.130253	0.275479	0.777338	0.587363	0.82377	0.975094	0.715794	0.64992	0.848813	1.19434	0.533178	0.283041	0.829372	1.18579	0.651604	0.696003
12450	NM_009831	Ccng1	cyclin G1	107.967	70.8922	109.761	93.423	52.5049	64.8379	68.2588	175.45	-2.27201	4.66487	-3.55368	0.123363	0.360669	-1.54156	4.97228	-1.76991	0.24674	0.493626	1.47384	4.38117	2.65023	0.0623639	0.645988	0.487405	0.527187	0.365709	5.29427	4.1103	4.66988	0.43689	0.21608	0.295047	4.98534	5.6032	3.8991	4.10086	4.33095	4.35086	4.93293	4.72585	28.8437	49.9574	14.0909	16.9878	19.0807	19.3824
12452	NM_007635	Ccng2	cyclin G2	47.9114	37.1759	38.0762	35.3475	24.474	26.1141	31.2033	41.9363	-1.91386	3.42294	-6.92137	0.0174589	0.235898	-1.39516	3.675	-13.9323	0.00100513	0.333944	1.37179	3.2065	3.35621	0.0709348	0.645988	0.233251	0.0552415	0.235362	3.92306	2.98657	3.44263	0.0321127	0.23103	0.0449489	3.94577	3.90035	2.87889	2.82904	3.25178	3.4424	3.4877	3.3978	12.7996	11.9409	6.56816	6.84203	8.72241	10.1642
12453	NM_017367	Ccni	cyclin I	212.279	111.306	181.241	134.088	116.119	109.168	130.286	213.342	-1.71322	5.448	-6.87022	0.0205099	0.240513	-1.49091	5.55462	-3.38027	0.07746	0.364641	1.14911	5.17276	0.98039	0.390132	0.749691	0.195809	0.295238	0.354251	5.85018	5.07347	5.27399	0.00249945	0.195793	0.295227	5.85195	5.84841	5.05604	4.88697	5.27739	5.01043	5.59301	5.21852	56.7107	60.7466	31.1631	28.6026	36.4194	30.4319
12454	NM_009832	Ccnk	cyclin K	24.258	37.2098	28.4448	37.033	34.9189	44.1021	35.7024	19.227	1.33079	3.23096	5.36066	0.0149522	0.235772	1.23426	3.17959	2.40082	0.106364	0.388158	-1.07822	3.38892	-0.845063	0.461776	0.780372	0.122696	0.21283	0.22268	3.03139	3.44368	3.33503	0.0733634	0.0983471	0.199786	3.08327	2.97951	3.35062	3.54657	3.43384	3.44374	3.10446	3.45689	6.48057	5.47469	9.37128	11.555	9.98006	10.1734
12455	NM_009833	Ccnt1	cyclin T1	40.5446	60.4087	46.2432	55.8501	50.6745	57.0772	48.6614	36.2573	1.10562	3.80085	7.90664	0.0156223	0.235772	1.17243	3.84215	2.10435	0.170015	0.439855	1.06043	3.91607	0.765432	0.520274	0.807024	0.0317326	0.188902	0.191549	3.72911	3.87397	3.95862	0	0.0317326	0.188902	3.72911	3.72911	3.8528	3.91046	3.85866	4.11864	3.75024	4.00698	10.8316	10.3238	13.5997	14.9545	13.6026	16.5162
12457	NM_009834	Noct	nocturnin	49.6037	67.8644	77.0178	164.551	65.154	78.0945	66.5981	64.6159	1.07392	4.24898	0.478131	0.708965	0.809553	1.45756	4.46136	1.24115	0.306726	0.537691	1.35724	4.51569	1.13492	0.370657	0.740998	0.308598	0.729199	0.672537	4.19785	4.30073	4.74141	0.295514	0.0889056	0.666635	3.98889	4.40681	4.21592	4.39323	4.29304	4.28637	4.43124	5.50661	13.2517	18.3986	17.4856	20.4611	18.6165	18.5546
12460	NM_016892	Ccs	copper chaperone for superoxide dismutase	69.1536	59.9678	72.617	53.8985	71.3979	68.9324	83.5246	48.4337	1.11481	4.3099	0.74206	0.533278	0.684916	-1.06487	4.18663	-0.444494	0.702678	0.820416	-1.18713	4.26348	-1.47516	0.214999	0.685704	0.323873	0.309484	0.290574	4.23221	4.38901	4.14154	0.241082	0.216272	0.194061	4.40268	4.06174	4.34554	4.19778	4.62372	4.10983	4.3495	3.96528	18.4746	13.7909	19.1612	18.0606	23.348	16.3956
12461	NM_007636	Cct2	chaperonin containing Tcp1, subunit 2 (beta)	203.213	141.874	192.127	205.542	148.752	150.45	186.724	196.966	-1.17019	5.66046	-1.91739	0.189184	0.419534	-1.10955	5.69949	-1.14435	0.367037	0.580991	1.05466	5.58648	0.439784	0.683047	0.879253	0.203988	0.226236	0.302361	5.77497	5.54823	5.625	0.0261878	0.2023	0.224715	5.79349	5.75645	5.44465	5.41869	5.78134	5.38184	5.66814	5.82502	54.2889	56.0838	39.9208	39.4185	52.1958	38.7895
12462	NM_009836	Cct3	chaperonin containing Tcp1, subunit 3 (gamma)	139.642	85.3601	121.163	199.626	132.401	127.681	133.756	165.192	-1.12774	5.32211	-1.3158	0.362494	0.552709	-1.19417	5.27998	-0.720055	0.533571	0.704938	-1.0589	5.19465	-0.243725	0.829177	0.937405	0.193955	0.60392	0.586786	5.40953	5.2361	5.15353	0.170322	0.0927845	0.579404	5.2891	5.52997	5.26485	5.13234	5.3111	4.61736	5.07506	5.76817	37.3056	47.0365	35.5327	33.4532	37.3895	23.3381
12464	NM_009837	Cct4	chaperonin containing Tcp1, subunit 4 (delta)	151.644	101.008	130.606	159.878	113.374	107.462	118.522	211.014	-1.52511	5.30628	-2.66704	0.178328	0.409236	-1.36505	5.39031	-1.62187	0.229572	0.48137	1.11725	5.0899	0.819215	0.475938	0.788432	0.333261	0.429611	0.33819	5.61946	5.01055	5.1705	0.301045	0.142952	0.306492	5.40659	5.83233	5.02403	4.86133	5.14628	4.86186	5.17485	5.4748	40.512	60.0839	30.4265	28.1556	33.1309	27.6162
12465	NM_001348035,NM_007637	Cct5	chaperonin containing Tcp1, subunit 5 (epsilon)	147.915	92.6912	141.801	189.013	117.184	101.784	146.648	209.78	-1.41289	5.33922	-1.70293	0.212841	0.438723	-1.27918	5.41384	-0.996809	0.393505	0.599634	1.10452	5.16693	0.428362	0.693257	0.884758	0.454871	0.575033	0.579915	5.59437	5.09572	5.23914	0.317229	0.325995	0.479613	5.37005	5.81868	5.07077	4.78292	5.43347	4.7348	5.29318	5.68945	39.5158	59.7324	31.4491	26.6679	40.9933	25.3425
12466	NM_009838	Cct6a	chaperonin containing Tcp1, subunit 6a (zeta)	132.587	80.4404	115.443	143.678	101.607	101.792	115.212	170.366	-1.39816	5.15286	-2.47343	0.160127	0.392454	-1.36732	5.16969	-1.58507	0.211451	0.467898	1.02256	4.93282	0.13067	0.905255	0.964785	0.292107	0.462522	0.426568	5.40029	4.91676	4.94894	0.242171	0.16334	0.394056	5.22905	5.57153	4.86781	4.78349	5.09898	4.53329	4.99643	5.3171	35.4209	48.5097	27.2685	26.67	32.2058	21.993
12467	NM_001291242,NM_009839	Cct6b	chaperonin containing Tcp1, subunit 6b (zeta)	2.33739	3.68627	1.25039	1.95492	5.28876	2.97866	3.8146	0.983128	1.19143	0.84535	1.22189	0.317987	0.519364	-1.06778	0.679442	-0.467073	0.676587	0.803304	-1.27218	0.788541	-1.70357	0.163794	0.670322	0.327404	0.319325	0.353113	0.728391	0.98109	0.633783	0.205515	0.254866	0.244402	0.873712	0.58307	1.21654	0.710466	1.01626	0.889955	0.403159	0.608234	0.624439	0.279935	1.41936	0.780423	1.06631	1.00785
12468	NM_007638	Cct7	chaperonin containing Tcp1, subunit 7 (eta)	113.884	69.9541	111.487	129.988	98.2495	92.0649	110.455	123.486	-1.21017	4.96524	-2.09287	0.13428	0.371535	-1.21717	4.96096	-1.08681	0.38129	0.591594	-1.00579	4.82538	-0.029753	0.978245	0.993129	0.219899	0.447956	0.484708	5.10475	4.82955	4.82122	0.0839	0.203264	0.440029	5.04543	5.16408	4.82247	4.62991	5.03625	4.3299	4.95471	5.17905	30.4243	35.1613	26.3675	24.1214	30.876	19.126
12469	NM_009840	Cct8	chaperonin containing Tcp1, subunit 8 (theta)	123.073	100.8	110.014	151.826	105.928	106.364	111.241	123.622	-1.15621	5.04488	-3.47259	0.062327	0.292237	-1.06362	5.10598	-0.531707	0.647347	0.78405	1.08705	5.00111	0.681696	0.55349	0.823282	0.10338	0.289492	0.305954	5.15067	4.94126	5.06168	0.0210406	0.101216	0.288727	5.13579	5.16554	4.92633	4.84834	5.04912	4.8572	4.93588	5.39196	32.8791	35.1999	28.4281	27.8678	31.0957	27.5594
12475	NM_009841	Cd14	CD14 antigen	6.61649	19.2264	28.4631	45.8575	5.0746	5.64377	5.86662	8.22947	-1.57274	1.52483	-2.95367	0.173597	0.405288	2.38631	2.43389	3.16138	0.0516071	0.350162	3.75304	1.96774	5.57242	0.0260097	0.635755	0.319608	0.654222	0.593073	1.88606	1.23279	3.14085	0.298681	0.113751	0.582062	1.67487	2.09726	1.1827	1.15268	1.36299	2.57659	3.10674	3.73921	1.76761	2.34325	1.36188	1.47869	1.63993	5.25663
12476	NM_001111049,NM_001111050,NM_009842	Cd151	CD151 antigen	290.726	154.839	275.435	213.714	204.548	220.196	207.474	265.944	-1.15291	6.06918	-2.10545	0.211236	0.437406	-1.25106	6.00894	-1.57763	0.221812	0.475707	-1.08513	5.90817	-0.620093	0.593013	0.841711	0.144407	0.343809	0.329231	6.17269	5.9674	5.84953	0.123825	0.0743028	0.320737	6.26024	6.08513	5.91558	6.05253	5.9341	5.52016	6.16087	5.86758	77.6682	75.7246	54.8951	57.6925	57.9963	42.3342
12479	NM_007639	Cd1d1	CD1d1 antigen	26.958	15.9787	12.9362	5.43401	14.1873	13.5767	12.517	17.0828	-1.88652	2.53189	-4.8141	0.101759	0.339631	-2.13637	2.42212	-3.05299	0.0571438	0.353496	-1.13244	2.02339	-0.571815	0.622148	0.854845	0.274501	0.594	0.543504	3.03082	2.11509	1.93566	0.257672	0.0946347	0.535201	3.21302	2.84862	2.2016	2.01402	2.12966	2.33643	2.14269	1.32787	7.2019	4.86414	3.80747	3.55717	3.49895	4.36868
12481	NM_013486	Cd2	CD2 antigen	0.654473	2.05006	3.1806	31.9985	3.30866	7.34272	1.39441	1.25504	1.32632	0.669732	1.23553	0.304967	0.509221	2.09109	0.880075	1.2036	0.341866	0.562862	1.57661	1.18758	0.72945	0.531109	0.81283	0.535092	1.51843	1.5596	0.496314	0.903745	1.56057	0.282503	0.45444	1.49192	0.296554	0.696074	0.865857	1.37594	0.469435	0.540981	0.867795	3.27293	0.174844	0.357359	0.887954	1.92383	0.389785	0.560502
12484	NM_009846	Cd24a	CD24a antigen	1724.86	686.981	1723.52	1240.69	832.483	830.759	852.531	2401.21	-2.16383	8.61438	-4.04589	0.152893	0.387227	-1.88102	8.72149	-2.15525	0.123294	0.399659	1.15035	8.17597	0.627657	0.594047	0.84214	0.389593	0.679055	0.557628	9.18915	8.07556	8.27763	0.388554	0.0284274	0.556903	8.9144	9.4639	8.10838	8.05915	8.05915	7.70271	8.81458	8.3156	460.8	683.717	223.416	217.663	238.312	187.826
12488	NM_009847	Cd2ap	CD2-associated protein	80.3808	100.064	80.392	69.09	80.3827	87.7107	79.3799	83.2613	-1.07447	4.59835	-2.06522	0.270237	0.483967	-1.07564	4.59756	-0.622273	0.588904	0.742104	-1.00109	4.54605	-0.00967649	0.993151	0.998235	0.071727	0.288651	0.280772	4.65045	4.54683	4.54526	0.069395	0.0181411	0.280185	4.60138	4.69952	4.52764	4.5637	4.54915	4.84888	4.49022	4.29668	21.4739	23.7077	21.5725	22.9806	22.1894	27.3583
12489	NM_001111058,NM_021293	Cd33	CD33 antigen	4.10881	9.93178	12.36	13.1691	8.79009	11.2558	7.97949	4.08543	1.26319	1.53297	2.80851	0.166919	0.398239	1.57268	1.66862	3.85883	0.0333698	0.338841	1.24501	1.86212	2.35044	0.118937	0.652789	0.175296	0.271078	0.232975	1.37368	1.71074	2.0269	0.15801	0.0759039	0.220264	1.26195	1.48541	1.67987	1.79722	1.65514	1.78261	2.08773	2.21035	1.09768	1.16328	2.35902	2.94908	2.23055	2.71542
12490	NM_001111059,NM_133654	Cd34	CD34 antigen	156.951	207.917	177.23	160.082	149.749	157.238	192.448	105.856	1.29582	5.40561	1.42218	0.318857	0.520353	1.36034	5.43937	1.6269	0.258867	0.503083	1.04979	5.63072	0.366901	0.732659	0.898816	0.392159	0.412162	0.330938	5.22191	5.59578	5.66588	0.32722	0.216138	0.250608	5.45329	4.99053	5.45609	5.48651	5.84473	5.95097	5.56632	5.48035	41.9298	30.1413	40.1885	41.1971	53.7959	56.8459
12491	NM_001159555,NM_001159556,NM_001159557,NM_001159558,NM_007643	Cd36	CD36 antigen	84.1964	38.6309	45.1681	24.7375	41.3022	30.6206	46.9179	134.428	-2.80663	4.15059	-3.93213	0.0551908	0.281871	-2.96403	4.10327	-4.15068	0.0503574	0.350025	-1.05608	3.43281	-0.24798	0.816361	0.931098	0.580931	0.579032	0.549829	4.96124	3.4724	3.39368	0.430376	0.390202	0.387368	4.65691	5.26556	3.56953	3.0428	3.80486	3.49938	3.71722	2.96443	22.4933	38.2767	11.0844	8.02275	13.1152	10.562
12492	NM_007644	Scarb2	scavenger receptor class B, member 2	169.292	90.5348	154.511	112.853	104.323	102.655	117.865	186.217	-1.5913	5.27105	-5.5588	0.011632	0.235772	-1.50839	5.31202	-2.75795	0.0906999	0.375487	1.05496	4.98504	0.338409	0.757941	0.909254	0.198089	0.36651	0.395084	5.6168	4.94659	5.02379	0.0934812	0.174644	0.354388	5.5507	5.6829	4.90319	4.79775	5.13885	4.69784	5.40103	4.97249	45.2268	53.0232	27.9975	26.8962	32.9473	24.7529
12493	NM_001290802,NM_001290804,NM_007645	Cd37	CD37 antigen	2.71179	9.44725	9.81348	44.3335	1.48799	7.17046	4.81876	1.75835	1.05585	0.961088	0.273782	0.808716	0.879121	2.81826	1.49351	2.33105	0.143653	0.420358	2.66917	1.55568	2.02616	0.144052	0.665834	0.493758	1.10966	1.2108	0.922681	1.00109	2.41749	0.0675424	0.489117	1.10761	0.970441	0.874922	0.443117	1.3558	1.20436	1.72636	1.83109	3.69501	0.724461	0.500671	0.399336	1.87869	1.34701	2.58295
12494	NM_007646	Cd38	CD38 antigen	16.6843	12.7641	10.6761	19.399	11.5406	14.1834	10.6923	9.06863	-1.32901	2.19397	-1.80681	0.312564	0.514394	-1.13786	2.31368	-0.587166	0.603039	0.752352	1.168	2.10741	0.985695	0.423886	0.76498	0.323168	0.501767	0.393671	2.40872	1.99836	2.2224	0.317199	0.0618244	0.388786	2.63301	2.18443	1.9628	2.06975	1.96254	2.07374	1.92988	2.66358	4.45726	2.58219	3.09717	3.71612	2.98887	3.4898
12495	NM_001304721,NM_009848	Entpd1	ectonucleoside triphosphate diphosphohydrolase 1	26.706	20.8594	41.9241	40.1504	22.4674	21.4676	20.0218	18.5072	-1.31244	2.8662	-2.76687	0.16631	0.397596	1.16252	3.1758	0.652697	0.566528	0.727683	1.52575	2.96591	1.96244	0.181274	0.675949	0.207557	0.561412	0.537959	3.06903	2.67677	3.28629	0.185556	0.092998	0.52986	3.20024	2.93782	2.76427	2.57911	2.68694	2.67519	3.61774	3.56593	7.13458	5.26973	6.02963	5.62462	5.59678	5.70311
12496	NM_009849	Entpd2	ectonucleoside triphosphate diphosphohydrolase 2	28.8418	22.6461	22.5429	18.587	29.9479	23.9686	24.5444	17.6589	-1.11213	3.00907	-0.64107	0.596248	0.730684	-1.27872	2.90394	-1.64852	0.316499	0.544549	-1.1498	2.8309	-1.46675	0.238793	0.691295	0.359547	0.310751	0.237809	3.0867	2.93338	2.732	0.290936	0.211259	0.109191	3.29243	2.88098	3.1387	2.71665	2.9448	2.77685	2.81163	2.60753	7.70516	5.02818	8.0372	6.27988	6.86101	6.1916
12497	NM_172117	Entpd6	ectonucleoside triphosphate diphosphohydrolase 6	23.857	26.3963	23.8043	16.8197	31.9252	34.0435	27.9257	12.9055	1.29132	2.98638	1.43015	0.38174	0.567288	-1.01692	2.79551	-0.0820343	0.943275	0.967637	-1.31317	2.97347	-2.57817	0.109998	0.64793	0.366547	0.442884	0.264063	2.80764	3.17649	2.78343	0.361091	0.0630076	0.256435	3.06297	2.55231	3.23103	3.19092	3.10752	2.97139	2.88759	2.4913	6.37345	3.67471	8.56786	8.91956	7.80622	7.21694
12499	NM_001026214,NM_001286049,NM_001286058,NM_007647	Entpd5	ectonucleoside triphosphate diphosphohydrolase 5	61.3481	41.8623	46.7243	32.926	39.8927	39.9087	41.6392	48.6213	-1.55383	3.82713	-5.61699	0.028635	0.245874	-1.51397	3.84745	-3.73139	0.0335563	0.338841	1.02633	3.5411	0.254158	0.816006	0.931098	0.173367	0.26221	0.255486	4.15823	3.5224	3.55989	0.129493	0.115272	0.228003	4.24979	4.06666	3.5221	3.40728	3.63782	3.60565	3.76155	3.31248	16.3893	13.8444	10.7061	10.4563	11.6396	11.4455
12502	NM_009850	Cd3g	CD3 antigen, gamma polypeptide	1.16249	3.16271	5.33136	24.1059	3.15354	5.34192	4.82803	3.46951	1.08794	0.98484	0.278239	0.822715	0.889227	1.6534	1.23653	0.930191	0.421328	0.620887	1.51975	1.31523	0.908222	0.455095	0.777488	0.628027	1.28299	1.15156	0.925914	1.04752	1.65135	0.597649	0.192959	1.13528	0.503313	1.34852	0.832858	1.10313	1.20656	0.77163	1.24953	2.9329	0.310563	0.987905	0.846325	1.39961	1.3496	0.864707
12503	NM_001113391,NM_001113392,NM_001113393,NM_031162,NR_103716	Cd247	CD247 antigen	0.293195	2.06316	5.2633	9.37012	1.00029	3.32661	1.0024	0.96644	1.08861	0.41601	0.463806	0.690063	0.796622	1.80062	0.658697	1.96015	0.147308	0.421586	1.65406	0.762769	1.8079	0.181878	0.675949	0.401631	0.717081	0.695551	0.359249	0.481738	1.20775	0.309614	0.255825	0.646796	0.140319	0.57818	0.319206	0.776625	0.349383	0.545886	1.23901	1.83834	0.078328	0.275183	0.268451	0.871587	0.280205	0.564083
12504	NM_013488	Cd4	CD4 antigen	0.373907	1.78891	2.70735	14.8141	1.67508	3.13762	0.593239	0.613222	1.14219	0.374201	1.00373	0.389564	0.573088	1.8785	0.590305	1.5284	0.257694	0.501821	1.64464	0.760674	1.18807	0.343948	0.727653	0.310976	1.02453	1.04641	0.290391	0.482199	1.19997	0.160288	0.266483	1.01191	0.17705	0.403732	0.494801	0.742158	0.209638	0.475916	0.767783	2.35621	0.09989	0.174608	0.449546	0.82207	0.165831	0.4891
12505	NM_001039150,NM_001039151,NM_001177785,NM_001177786,NM_001177787,NM_009851	Cd44	CD44 antigen	159.079	98.1444	131.475	226.613	116.084	150.052	119.789	155.993	-1.18993	5.33486	-2.34333	0.141625	0.377042	-1.1007	5.39212	-0.407	0.723372	0.834133	1.08107	5.26683	0.315656	0.777754	0.919006	0.185156	0.588969	0.617057	5.46177	5.2109	5.32335	0.0142729	0.184605	0.588796	5.47186	5.45168	5.05518	5.41482	5.16269	4.81879	5.18099	5.97028	42.4982	44.4173	31.1537	39.3144	33.4852	26.8334
12506	NM_007649	Cd48	CD48 antigen	5.3552	16.8665	13.9035	27.3916	14.7703	9.55638	5.52211	6.86247	1.01349	1.71994	0.054638	0.95992	0.978017	1.81295	2.09598	2.50482	0.0904132	0.375246	1.78881	2.1078	2.21673	0.0911454	0.645988	0.57105	0.55005	0.655559	1.7103	1.72964	2.56864	0.315353	0.476078	0.450674	1.48731	1.93329	2.24896	1.62612	1.31384	2.4012	2.22565	3.07907	1.43065	1.95401	3.96394	2.50382	1.54362	4.61142
12508	NM_007651	Cd53	CD53 antigen	5.75415	9.65663	14.0708	44.4628	6.24917	9.97213	5.91263	10.483	-1.39002	1.69217	-1.17064	0.431078	0.606378	1.53429	2.23386	0.876312	0.445508	0.637969	2.13269	1.94216	1.83886	0.199907	0.679583	0.583102	1.15577	1.0292	1.94631	1.47121	2.56388	0.555228	0.178127	1.01367	1.55371	2.33892	1.36624	1.67688	1.37051	1.75084	2.24119	3.69962	1.53723	2.98492	1.67711	2.61275	1.65279	2.64019
12509	NM_001111060,NM_007652	Cd59a	CD59a antigen	62.6225	39.5282	79.986	44.0419	64.7345	53.9537	82.35	85.5055	-1.22081	4.35435	-0.907792	0.438817	0.61239	-1.51815	4.18867	-1.625	0.203153	0.462938	-1.24356	4.05252	-0.851219	0.445857	0.774175	0.50089	0.601195	0.639889	4.50064	4.21281	3.89833	0.318487	0.386597	0.509903	4.27544	4.72585	4.20557	3.82988	4.60297	3.52922	4.48015	3.68562	16.7297	24.3467	17.373	14.1361	23.0197	10.8073
12512	NM_001042580,NM_001282966,NM_007653	Cd63	CD63 antigen	345.027	187.816	346.139	352.919	273.528	214.114	303.798	258.535	1.01471	6.29109	0.0784067	0.945127	0.9695	1.00675	6.28542	0.0291651	0.978684	0.988473	-1.0079	6.29595	-0.0397988	0.970563	0.989715	0.407139	0.530632	0.494261	6.28057	6.30163	6.29027	0.318621	0.253461	0.424325	6.50587	6.05527	6.41767	6.01092	6.4763	5.80216	6.49746	6.5712	92.1748	73.6148	73.4075	56.099	84.9222	51.3502
12514	NM_001291058,NR_110993	Cd68	CD68 antigen	11.2089	35.5966	42.5341	38.0403	18.8606	21.79	12.9397	11.4728	1.09275	2.37092	0.715125	0.52746	0.680176	2.28938	2.84318	8.7434	0.0162585	0.333944	2.09506	2.92094	6.83833	0.00590456	0.538774	0.287903	0.207023	0.270253	2.3078	2.43577	3.50276	0.162342	0.237767	0.128467	2.19301	2.42259	2.54487	2.5994	2.16303	3.38019	3.63641	3.49167	2.99449	3.26676	5.06168	5.70908	3.61709	9.73237
12515	NM_001033122	Cd69	CD69 antigen	0.237526	1.31107	1.32516	9.5247	0.613909	1.86564	0.252557	0.425685	1.03796	0.231855	0.35616	0.745421	0.834236	1.59855	0.427116	1.36597	0.297821	0.531584	1.54008	0.479487	1.24246	0.328255	0.722958	0.244801	0.853225	0.868502	0.206532	0.260284	0.883293	0.129663	0.207642	0.843315	0.114846	0.298217	0.201503	0.49098	0.0883702	0.368952	0.424383	1.85654	0.063456	0.121209	0.164756	0.488807	0.070598	0.358457
12517	NM_001110320,NM_001110321,NM_001110322,NM_007654	Cd72	CD72 antigen	9.89098	16.4626	15.081	46.8447	11.3016	19.8977	11.1948	6.33806	1.13546	2.05188	0.9313	0.423499	0.601076	1.81148	2.35214	1.77762	0.208353	0.466355	1.59538	2.45953	1.33821	0.288557	0.709695	0.327651	0.829897	0.87223	1.96229	2.14556	2.81945	0.132851	0.299509	0.819195	2.05623	1.86835	1.93614	2.48862	2.01191	2.37266	2.3208	3.76491	2.6424	1.80469	3.03303	5.21329	3.12934	4.50099
12519	NM_009855	Cd80	CD80 antigen	1.25123	1.69687	4.85033	18.2025	1.81154	4.77859	1.67986	0.659501	1.16381	0.580857	1.30424	0.301234	0.506727	1.8962	0.822556	1.47414	0.27654	0.517257	1.62931	0.991986	1.09438	0.376735	0.745308	0.285286	1.0832	1.11462	0.481647	0.700502	1.40476	0.0785389	0.274262	1.08035	0.537183	0.426112	0.532709	1.017	0.551796	0.458427	1.17402	2.58184	0.33427	0.187785	0.486168	1.25201	0.469579	0.463938
12520	NM_133655	Cd81	CD81 antigen	587.173	411.278	643.591	557.508	521.724	506.242	477.581	520.536	1.17454	7.19164	1.49264	0.304701	0.509191	1.05892	7.11771	0.402399	0.71583	0.829613	-1.10918	7.23349	-0.8852	0.444035	0.773476	0.231597	0.327885	0.29251	7.07653	7.30862	7.15913	0.194401	0.125878	0.26404	7.21399	6.93907	7.40606	7.35331	7.1665	6.88713	7.41442	7.17584	156.864	148.217	140.016	132.638	133.501	112.447
12521	NM_001136055,NM_001271430,NM_001271431,NM_001271432,NM_001271461,NM_001271462,NM_007656	Cd82	CD82 antigen	261.685	201.022	301.268	258.161	267.309	269.378	240.051	212.006	1.24283	6.14189	1.89529	0.233045	0.455784	1.09581	6.05272	0.716356	0.544101	0.711863	-1.13416	6.20922	-1.34388	0.258609	0.698564	0.246195	0.283418	0.234087	5.98708	6.3007	6.11908	0.207534	0.132445	0.193016	6.13382	5.84033	6.35521	6.39719	6.1497	5.90637	6.28307	6.16778	69.9096	60.3662	71.7383	70.5783	67.1028	54.9608
12522	NM_001289915,NM_009856	Cd83	CD83 antigen	2.78383	14.1002	20.8357	41.1164	4.70157	7.49767	3.69189	7.16066	-1.24092	1.31446	-0.612868	0.640971	0.76232	2.5524	2.04655	2.11007	0.152642	0.4256	3.16733	1.81843	3.91194	0.0459238	0.645988	0.728435	0.993698	0.736428	1.47935	1.16794	2.83121	0.698472	0.206771	0.706804	0.985458	1.97325	1.12089	1.39419	0.988755	2.1993	2.69984	3.59448	0.743707	2.03892	1.26177	1.96442	1.03201	3.85511
12523	NM_001252472,NM_001289470,NM_013489	Cd84	CD84 antigen	2.80219	9.88888	14.2676	20.8224	10.9096	14.5884	4.85199	4.08586	1.41619	1.46814	1.36976	0.269863	0.483579	2.03171	1.6734	2.7331	0.0755649	0.363564	1.43463	1.98378	1.3351	0.252852	0.696494	0.584669	0.599109	0.675489	1.23843	1.74045	2.26113	0.349631	0.468611	0.486507	0.991207	1.48566	1.90057	2.10801	1.21276	1.77759	2.25525	2.75055	0.74861	1.1634	2.92785	3.82224	1.3563	2.70369
12524	NM_019388	Cd86	CD86 antigen	4.49244	5.80262	6.81811	20.8655	4.24301	6.35208	4.34527	6.06993	-1.3645	1.34077	-1.73965	0.309143	0.512113	1.1766	1.69683	0.439426	0.69171	0.812083	1.60548	1.43667	1.43351	0.283897	0.709683	0.370168	0.890526	0.825239	1.58357	1.1352	1.8182	0.352874	0.11182	0.817628	1.33405	1.83309	1.03371	1.25507	1.11681	1.23793	1.46336	2.7533	1.20016	1.72834	1.13871	1.66427	1.21466	1.58648
12527	NM_007657	Cd9	CD9 antigen	557.927	459.506	704.886	583.573	540.454	525.806	448.795	560.544	1.14889	7.21429	1.5424	0.248172	0.46692	1.1327	7.20419	1.35348	0.295295	0.52977	-1.0143	7.30486	-0.114049	0.914698	0.967391	0.222341	0.22758	0.311	7.11487	7.31511	7.29463	0.0474742	0.217214	0.222574	7.14844	7.0813	7.47206	7.40606	7.0672	7.09054	7.53195	7.2614	149.051	159.609	145.043	137.764	125.454	125.632
12530	NM_007658	Cdc25a	cell division cycle 25A	13.0116	13.8524	15.7865	23.1316	17.4903	17.6357	15.2696	12.825	-1.05095	2.41548	-0.723248	0.575164	0.715935	1.01899	2.46513	0.11819	0.914311	0.950554	1.07091	2.42882	0.462557	0.686785	0.881483	0.14498	0.387039	0.370108	2.45159	2.3799	2.47874	0.130075	0.0640291	0.364527	2.35962	2.54357	2.45203	2.32977	2.3579	2.17471	2.37865	2.88285	3.47607	3.65177	4.69391	4.62064	4.2684	3.78736
12531	NM_001111075,NM_023117	Cdc25b	cell division cycle 25B	19.5066	20.627	18.669	25.4547	22.0581	29.2325	24.6939	9.84035	1.27518	2.71239	1.25718	0.405886	0.587096	1.14991	2.64154	0.675694	0.589501	0.742402	-1.10894	2.81782	-1.0029	0.385762	0.748735	0.401408	0.441052	0.257631	2.5427	2.8934	2.74422	0.380316	0.128405	0.223352	2.81163	2.27378	2.74612	2.98182	2.95226	2.66221	2.57347	2.99699	5.21124	2.80193	5.91979	7.65906	6.9028	5.63957
12534	NM_007659	Cdk1	cyclin-dependent kinase 1	2.25919	1.66346	3.58262	4.80563	1.33974	2.50961	2.12071	1.85757	-1.24455	0.704011	-3.66279	0.0498532	0.276039	-1.00747	0.873911	-0.0478492	0.96607	0.982066	1.23533	0.6997	1.2858	0.30365	0.714297	0.146663	0.3876	0.410706	0.879295	0.563669	0.86856	0.0391459	0.141342	0.385618	0.851615	0.906975	0.402381	0.622701	0.665927	0.452519	0.939162	1.214	0.603547	0.528922	0.35955	0.657531	0.592812	0.454801
12537	NM_001347308,NM_007661	Cdk11b	cyclin-dependent kinase 11B	32.1005	64.491	55.2134	64.9643	64.1494	72.6105	55.579	25.0385	1.756	3.74535	7.8901	0.00685631	0.235772	1.70645	3.72678	7.2947	0.00746731	0.333944	-1.02904	4.15276	-0.396484	0.712044	0.891712	0.162287	0.16749	0.180419	3.36116	4.17346	4.13216	0.104497	0.124167	0.130895	3.43505	3.28727	4.19353	4.28637	4.04048	4.20616	3.98102	4.20929	8.57571	7.12943	17.2159	19.0243	15.5363	17.6323
12539	NM_016742	Cdc37	cell division cycle 37	73.162	68.8111	80.3102	82.9519	83.9634	81.1272	88.6021	60.1964	1.13855	4.49007	1.74474	0.191582	0.421913	1.03429	4.42171	0.462103	0.680254	0.805515	-1.1008	4.51484	-1.32492	0.255917	0.696494	0.169424	0.165586	0.181121	4.39745	4.58465	4.4461	0.107977	0.130558	0.125537	4.4738	4.3211	4.58677	4.45304	4.71413	4.30487	4.48843	4.54499	19.5454	17.1402	22.5335	21.2557	24.7674	18.8134
12540	NM_001243769,NM_009861	Cdc42	cell division cycle 42	391.351	237.421	276.807	284.708	231.174	224.884	255.586	482.016	-1.52791	6.45082	-5.9125	0.0475189	0.273256	-1.46931	6.48033	-5.33426	0.0533586	0.351059	1.03988	6.18043	0.824055	0.456242	0.778045	0.15387	0.15515	0.118594	6.76384	6.15228	6.2087	0.129775	0.0826715	0.0850288	6.67208	6.85561	6.11425	6.09546	6.24712	6.15187	6.16778	6.30645	104.55	137.249	62.0407	58.9207	71.4453	64.9126
12544	NM_001161623,NM_009862	Cdc45	cell division cycle 45	2.12887	3.7367	4.23692	5.24561	5.5592	4.3381	2.14188	3.8495	-1.12113	1.0382	-0.471121	0.692632	0.797812	-1.02676	1.10474	-0.116816	0.922583	0.955195	1.09191	1.02045	0.618718	0.574254	0.832795	0.523756	0.475053	0.355124	1.12395	0.958995	1.08585	0.432366	0.2956	0.19681	0.818223	1.42968	1.26145	0.944768	0.670765	0.902599	1.06108	1.29387	0.568732	1.0961	1.49194	1.1366	0.59873	1.02164
12545	NM_001271566,NM_001271567,NM_001271568,NM_009863	Cdc7	cell division cycle 7 (S. cerevisiae)	3.93399	9.30635	5.51192	11.2463	7.57578	7.81649	5.31005	2.76577	1.16272	1.30635	2.67336	0.0867553	0.324677	1.38604	1.41818	2.11953	0.162936	0.433903	1.19207	1.54115	1.09168	0.370397	0.740952	0.137169	0.383516	0.402158	1.20212	1.41962	1.67309	0.0456533	0.129348	0.380789	1.2344	1.16983	1.54198	1.4326	1.28426	1.70538	1.27718	2.0367	1.05097	0.787521	2.03313	2.04796	1.48434	2.54442
12549	NM_020260	Arhgap31	Rho GTPase activating protein 31	96.4231	90.8176	103.627	86.7696	99.3891	106.354	89.1706	58.5624	1.17756	4.68301	0.852954	0.545627	0.694859	1.11548	4.64476	0.559325	0.66674	0.7966	-1.05566	4.76317	-0.990703	0.390044	0.749691	0.393006	0.404396	0.136617	4.56659	4.8024	4.72426	0.386862	0.0692158	0.117786	4.84015	4.29304	4.83657	4.84788	4.72274	4.70449	4.85067	4.6176	25.7596	16.675	26.6733	27.8652	24.9263	24.8302
12550	NM_009864	Cdh1	cadherin 1	297.738	190.433	320.467	413.686	204.059	207.444	236.396	226.001	-1.07907	6.0546	-0.569518	0.651995	0.770292	1.17603	6.22561	0.687975	0.541443	0.709838	1.26901	6.16942	1.16036	0.355312	0.73268	0.281011	0.560634	0.513044	6.10974	5.99996	6.34366	0.255013	0.118048	0.499279	6.29007	5.92942	5.91078	5.95527	6.13382	5.82502	6.38496	6.82101	79.5413	64.3511	54.7637	54.3514	66.0809	52.0658
12552	NM_009866	Cdh11	cadherin 11	10.0813	3.7181	7.06269	6.30622	7.773	9.49595	7.35514	8.01219	-1.4015	1.81432	-29.5014	0.0010051	0.235772	-1.72964	1.63165	-4.07992	0.0551362	0.352392	-1.23413	1.4273	-1.56094	0.257208	0.698076	0.0285332	0.335575	0.336766	2.07407	1.5871	1.2836	0.00256224	0.028418	0.335565	2.07588	2.07226	1.56867	1.61982	1.5728	0.897047	1.50005	1.4537	2.69324	2.28138	2.08606	2.48798	2.05602	1.01656
12554	NM_019707	Cdh13	cadherin 13	8.47871	6.46079	16.8627	13.0803	9.21334	9.92453	7.83136	4.99029	-1.0755	1.73016	-0.822416	0.551927	0.699676	1.15862	1.88667	0.583923	0.608047	0.755591	1.24609	1.83029	0.926022	0.45115	0.776266	0.182579	0.617576	0.59369	1.78345	1.67845	1.99586	0.176447	0.0469183	0.591833	1.90822	1.65868	1.72857	1.6712	1.63558	1.32896	2.45854	2.20008	2.26511	1.42093	2.47261	2.60027	2.18914	1.76643
12556	NM_001252627,NM_001252628,NM_007663	Cdh16	cadherin 16	608.377	244.767	308.949	262.243	372.381	304.181	388.7	466.338	-1.18032	6.89665	-0.966867	0.481883	0.645257	-1.71149	6.61831	-3.26356	0.173418	0.443234	-1.45002	6.50454	-5.54993	0.0099314	0.578451	0.359772	0.339324	0.167301	7.01727	6.77809	6.24202	0.329079	0.145404	0.0827482	7.24997	6.78458	6.85561	6.61036	6.86832	6.2058	6.3367	6.18356	162.529	132.784	99.9368	79.6968	108.655	66.9211
12558	NM_007664	Cdh2	cadherin 2	4.46733	2.55398	2.73815	2.6149	3.79633	2.72633	3.47642	2.20524	-1.24551	1.00525	-1.75602	0.235103	0.457043	-1.36018	0.927953	-2.80601	0.192455	0.456272	-1.09207	0.793208	-1.22488	0.317057	0.719823	0.27241	0.227263	0.17967	1.17601	0.859278	0.732218	0.216303	0.16559	0.0697243	1.32896	1.02306	0.957942	0.668105	0.951788	0.651738	0.774393	0.770523	1.19346	0.627918	1.01883	0.714311	0.971782	0.698276
12560	NM_001037809,NM_007665	Cdh3	cadherin 3	0.644984	3.09741	1.06661	1.10316	2.08935	2.5585	1.79165	0.277483	1.27965	0.387769	7.30355	0.0568963	0.284183	1.19096	0.352974	1.82939	0.184738	0.44975	-1.07446	0.550249	-0.791793	0.509388	0.801341	0.0706853	0.234228	0.22666	0.248746	0.60449	0.500875	0.0651323	0.0274624	0.22499	0.294802	0.202691	0.599871	0.63397	0.579631	0.75953	0.350488	0.392606	0.172309	0.07901	0.560725	0.67034	0.500829	0.846854
12561	NM_001316723,NM_009867	Cdh4	cadherin 4	67.3241	44.6905	36.8659	21.573	61.1473	67.3864	59.312	36.6128	1.06056	4.0974	0.269064	0.832558	0.896269	-1.67633	3.66365	-1.81037	0.193577	0.45688	-1.77785	3.70177	-3.12778	0.0882873	0.645988	0.446004	0.639728	0.459696	4.05521	4.14003	3.3099	0.44545	0.0222226	0.459158	4.37019	3.74023	4.12286	4.16513	4.13211	3.69088	3.43873	2.80009	17.9858	10.4251	16.4103	17.6556	16.5798	12.2187
12562	NM_009868	Cdh5	cadherin 5	80.3959	55.9063	70.5699	60.7914	72.7787	72.9927	65.3877	31.0027	1.18142	4.18924	0.45206	0.729257	0.822384	1.0548	4.10901	0.142951	0.908645	0.947796	-1.12004	4.22866	-1.72471	0.199436	0.679455	0.75315	0.766624	0.164246	4.0707	4.31122	4.14767	0.750989	0.0570072	0.154035	4.60173	3.53968	4.37485	4.29402	4.2648	4.01047	4.31429	4.11826	21.4779	8.82768	19.5318	19.1244	18.2782	15.2852
12563	NM_007666	Cdh6	cadherin 6	1.20564	0.844938	0.733078	0.330765	0.908716	0.676664	0.531468	1.01092	-1.26102	0.351757	-6.48003	0.0120149	0.235772	-1.26904	0.344435	-6.7105	0.0114593	0.333944	-1.00637	0.217593	-0.184641	0.862497	0.95003	0.0811314	0.0803498	0.0858804	0.556806	0.222219	0.213064	0.0532117	0.061244	0.0602048	0.519179	0.594432	0.29292	0.1855	0.188237	0.240563	0.254608	0.14402	0.322089	0.287849	0.243875	0.177289	0.148564	0.231012
12566	NM_016756,NM_183417	Cdk2	cyclin-dependent kinase 2	26.4464	41.9351	36.1037	36.7413	40.1983	42.1219	37.3373	23.5081	1.23105	3.34793	14.9903	0.000747286	0.235772	1.22107	3.34231	4.70175	0.0358304	0.338841	-1.00817	3.49536	-0.189849	0.865131	0.950604	0.032183	0.10537	0.107139	3.20134	3.50124	3.48949	0.0181628	0.026568	0.103793	3.1885	3.21419	3.53102	3.47996	3.49273	3.60783	3.41391	3.44674	7.06522	6.69366	10.7881	11.0361	10.4371	11.4654
12567	NM_009870	Cdk4	cyclin-dependent kinase 4	165.985	153.147	166.143	154.742	209.77	205.116	202.007	163.015	1.32754	5.72124	25.7494	0.000146376	0.235772	-1.03474	5.49582	-1.84163	0.17801	0.445002	-1.37366	5.69565	-16.5385	0.000550528	0.417488	0.0256061	0.0452379	0.0479676	5.52051	5.92927	5.47125	0.0141642	0.0213318	0.0429633	5.53053	5.5105	5.94461	5.93829	5.90491	5.5019	5.4897	5.42214	44.3434	46.4167	56.2966	53.7413	56.4679	41.8715
12568	NM_007668	Cdk5	cyclin-dependent kinase 5	41.3067	47.0548	41.9185	38.9656	51.141	66.2249	47.361	35.2687	1.16147	3.83025	2.06364	0.154593	0.38843	-1.06256	3.67976	-1.13719	0.346965	0.566884	-1.23414	3.78496	-2.4888	0.0747226	0.645988	0.178466	0.129527	0.211219	3.72379	3.93975	3.63624	0.0447987	0.172751	0.121533	3.75547	3.69212	3.86575	4.13717	3.81632	3.7663	3.61689	3.52555	11.0352	10.0424	13.7248	17.3512	13.2391	12.8651
12569	NM_009871	Cdk5r1	cyclin-dependent kinase 5, regulatory subunit 1 (p35)	2.33062	1.80941	1.89424	3.24531	3.02539	3.45896	2.95277	1.57151	-1.01431	0.829264	-0.608135	0.623816	0.75081	-1.13336	0.743806	-1.31309	0.30937	0.539696	-1.11738	0.734673	-1.18686	0.354799	0.73209	0.0497935	0.236283	0.23367	0.839573	0.819081	0.658963	0.0430555	0.0250122	0.232327	0.870018	0.809128	0.814166	0.796891	0.846186	0.480772	0.574386	0.921731	0.62263	0.447469	0.811932	0.906264	0.825404	0.494706
12570	NM_009872	Cdk5r2	cyclin-dependent kinase 5, regulatory subunit 2 (p39)	0.391957	1.04754	0.251761	0.116543	0.586751	1.30054	0.30262	0.063837	1.06577	0.162747	1.00559	0.392662	0.57599	1.01895	0.136029	0.278831	0.798797	0.883217	-1.04595	0.179752	-0.638788	0.558066	0.824686	0.145977	0.156701	0.175744	0.123161	0.215057	0.150242	0.0865404	0.117559	0.130637	0.184354	0.0619672	0.195392	0.341209	0.108571	0.298893	0.0981223	0.0537106	0.104712	0.018177	0.157468	0.340747	0.084593	0.286405
12571	NM_009873	Cdk6	cyclin-dependent kinase 6	46.4907	44.4509	41.4836	33.2576	39.7885	53.2018	48.6118	45.0068	-1.16197	3.83493	-1.91408	0.169988	0.40101	-1.32669	3.73526	-3.53497	0.052079	0.350544	-1.14176	3.63128	-1.26035	0.276087	0.70682	0.192001	0.195934	0.262847	3.94474	3.72817	3.53691	0.0555241	0.183797	0.187902	3.90548	3.984	3.51776	3.80935	3.8574	3.68242	3.60353	3.32477	12.4201	12.8152	10.6782	13.9391	13.5887	12.1532
12572	NM_009874	Cdk7	cyclin-dependent kinase 7	23.6257	21.6694	21.985	17.4958	23.5719	21.5508	20.8106	26.1489	-1.39072	2.94578	-2.91176	0.139488	0.375392	-1.4321	2.92277	-3.163	0.123604	0.399825	-1.02975	2.69622	-0.413215	0.700644	0.88718	0.242044	0.242835	0.17728	3.19329	2.71745	2.67516	0.207516	0.124589	0.126119	3.04655	3.34002	2.83076	2.58403	2.73758	2.72138	2.77165	2.53245	6.31166	7.4456	6.32605	5.64641	5.81728	5.92456
12575	NM_001111099,NM_007669	Cdkn1a	cyclin-dependent kinase inhibitor 1A (P21)	18.9662	34.695	78.1402	118.81	27.4344	31.243	29.9572	36.829	-1.12278	3.1782	-0.342926	0.788665	0.864194	2.02831	3.73832	1.46728	0.247548	0.494453	2.27734	3.64135	2.36688	0.138844	0.661238	0.690995	1.1027	0.868885	3.26283	3.09576	4.28311	0.685001	0.0908171	0.864126	2.77846	3.7472	3.02043	3.07024	3.1966	3.34664	4.45304	5.04964	5.06685	10.4866	7.36264	8.18581	8.3741	9.48587
12576	NM_009875	Cdkn1b	cyclin-dependent kinase inhibitor 1B	85.8712	84.9844	94.282	74.7426	81.6169	102.552	75.9196	76.7227	-1.024	4.62631	-0.325973	0.768039	0.849147	-1.05065	4.60767	-0.700362	0.538506	0.707922	-1.02603	4.59066	-0.280358	0.793124	0.924072	0.176348	0.17068	0.229023	4.64345	4.60924	4.57217	0.0623641	0.164952	0.158879	4.68755	4.59935	4.54589	4.79647	4.48534	4.61059	4.70831	4.3976	22.9407	21.8459	21.9037	26.8691	21.2222	23.2354
12577	NM_001161624,NM_009876	Cdkn1c	cyclin-dependent kinase inhibitor 1C (P57)	6.1597	9.27137	8.50326	6.78701	7.48359	5.81085	6.1592	2.91644	-1.02819	1.39235	-0.17519	0.881283	0.929489	1.1662	1.51942	1.04644	0.466106	0.654869	1.19908	1.49769	2.21844	0.110197	0.64793	0.339934	0.305116	0.204503	1.41255	1.37244	1.63437	0.288816	0.179277	0.0983932	1.61677	1.20833	1.52998	1.17737	1.40997	1.70162	1.68005	1.52144	1.64558	0.830424	2.00839	1.52247	1.72171	2.53486
12579	NM_007670	Cdkn2b	cyclin-dependent kinase inhibitor 2B (p15, inhibits CDK4)	9.25005	6.10024	10.4176	7.7693	8.10881	7.91155	8.07419	5.5008	-1.22655	1.71221	-2.13018	0.195295	0.425222	-1.19449	1.7329	-1.1726	0.32584	0.552352	1.02684	1.59022	0.196994	0.858567	0.948003	0.206697	0.358852	0.335955	1.86584	1.57123	1.60944	0.171219	0.115791	0.31537	1.98691	1.74477	1.60607	1.44202	1.6656	1.27362	1.89932	1.65538	2.47117	1.56629	2.17618	2.07287	2.25702	1.66785
12580	NM_001301368,NM_007671	Cdkn2c	cyclin-dependent kinase inhibitor 2C (p18, inhibits CDK4)	36.3981	10.5987	16.8615	10.6837	16.7344	13.8387	17.639	24.7113	-2.15803	2.82426	-5.10264	0.0221082	0.243357	-2.52062	2.68462	-5.48565	0.0133411	0.333944	-1.16802	2.20852	-0.953267	0.396729	0.75259	0.34104	0.389576	0.407125	3.4331	2.32339	2.09932	0.226193	0.255234	0.317184	3.59305	3.27316	2.39671	2.03952	2.53395	1.85654	2.4582	1.98323	9.72384	7.03625	4.49106	3.62581	4.93072	2.89775
12581	NM_009878	Cdkn2d	cyclin-dependent kinase inhibitor 2D (p19, inhibits CDK4)	11.3113	11.9493	16.3022	18.1884	13.8602	11.3669	10.8346	11.1837	-1.23858	2.13765	-2.18435	0.1209	0.358111	1.02466	2.31507	0.179707	0.869383	0.925717	1.26912	2.15394	1.69996	0.178456	0.675949	0.226402	0.325705	0.350322	2.29756	1.98887	2.33271	0.131561	0.184254	0.297953	2.20453	2.39059	2.17935	1.81155	1.97572	2.00172	2.4169	2.5795	3.02183	3.18442	3.71971	2.97817	3.02865	3.26704
12583	NM_033037	Cdo1	cysteine dioxygenase 1, cytosolic	171.462	76.1658	51.2963	35.9184	60.7766	51.5625	90.0609	145.371	-2.38075	4.79162	-4.12233	0.0364446	0.257857	-2.90709	4.62459	-4.84721	0.0261266	0.336868	-1.22108	4.05996	-0.698026	0.523705	0.809029	0.514933	0.539761	0.715027	5.45801	4.20659	3.91843	0.150391	0.492482	0.518386	5.56435	5.35167	4.1139	3.76704	4.73884	4.45383	3.88255	3.41892	45.8065	41.3927	16.3108	13.5096	25.1752	20.8243
12585	NM_007672	Cdr2	cerebellar degeneration-related 2	7.77173	10.0215	15.7241	38.9619	19.13	16.9654	15.4541	16.5116	1.06271	2.36199	0.173857	0.889266	0.934058	1.1846	2.43766	0.3431	0.756418	0.856727	1.1147	2.48336	0.303587	0.788846	0.922758	0.718458	1.12885	0.893773	2.31852	2.40626	2.56292	0.704151	0.142663	0.882314	1.82061	2.81643	2.56125	2.28043	2.3771	1.79213	2.37134	3.52528	2.07624	4.70149	5.13396	4.44502	4.31997	2.73995
12587	NM_019394	Mia	melanoma inhibitory activity	18.6316	7.62802	13.0248	5.66243	11.31	6.71862	9.73611	21.5096	-2.36131	2.23421	-4.62396	0.0212381	0.24098	-2.40286	2.21759	-4.21096	0.0245278	0.335976	-1.0176	1.68616	-0.0800726	0.940152	0.977738	0.428914	0.488872	0.544462	2.93837	1.69879	1.67362	0.251519	0.347426	0.419207	2.76052	3.11622	1.93722	1.30017	1.85898	1.50608	2.15068	1.36409	4.97749	6.12461	3.03529	1.76031	2.72158	2.08556
12589	NM_009879	Ift81	intraflagellar transport 81	29.8194	52.2203	32.0439	26.7519	43.5425	53.0707	43.5059	25.4788	1.31545	3.51492	8.01797	0.00870059	0.235772	1.06236	3.36606	0.334956	0.76933	0.864021	-1.23823	3.56079	-1.16646	0.357417	0.73336	0.0840481	0.451037	0.457765	3.3227	3.71827	3.40998	0.0217945	0.0811732	0.45051	3.33812	3.30729	3.64804	3.80714	3.69962	3.91596	3.26164	3.05235	7.96632	7.25479	11.6856	13.9048	12.1614	14.2774
12593	NM_001123386,NM_009881	Cdyl	chromodomain protein, Y chromosome-like	12.0423	18.1874	18.055	21.7411	15.6071	15.9303	14.8765	11.6729	-1.05065	2.31778	-0.756958	0.558254	0.704741	1.20011	2.4818	2.0328	0.14059	0.416997	1.2609	2.44392	3.25918	0.058965	0.645988	0.138048	0.206719	0.177744	2.3537	2.28241	2.61687	0.122876	0.0629186	0.166235	2.26681	2.44058	2.31278	2.21007	2.32438	2.50486	2.53788	2.80787	3.21714	3.32371	4.18851	4.17382	4.1585	4.97256
12606	NM_001287514,NM_001287515,NM_001287521,NM_001287523,NM_007678	Cebpa	CCAAT/enhancer binding protein (C/EBP), alpha	88.954	37.0525	50.2185	47.6163	42.4662	36.0714	43.8197	54.2855	-1.91885	3.97165	-3.19927	0.119715	0.357167	-1.71542	4.0616	-2.66718	0.156815	0.428407	1.11859	3.60919	0.875855	0.430609	0.767347	0.43631	0.432289	0.319729	4.4695	3.52925	3.69093	0.370819	0.229912	0.222186	4.7317	4.20729	3.60992	3.26988	3.70796	3.43721	3.85073	3.78485	23.7643	15.4572	11.3968	9.45087	12.2491	10.1304
12607	NM_001024806	Cebpz	CCAAT/enhancer binding protein zeta	28.8261	29.5647	35.2729	42.1214	34.7289	36.8823	33.6949	35.2842	-1.11698	3.41155	-0.792036	0.57184	0.713893	-1.08166	3.43519	-0.462411	0.689608	0.810765	1.03265	3.35578	0.327498	0.773514	0.91689	0.285539	0.373725	0.24512	3.49228	3.33268	3.37903	0.28383	0.0311918	0.243127	3.29159	3.69298	3.34283	3.29768	3.35754	3.1346	3.38166	3.62083	7.70097	10.0468	9.32029	9.66334	9.41889	8.08319
12608	NM_001287738,NM_001287739,NM_009883	Cebpb	CCAAT/enhancer binding protein (C/EBP), beta	17.3302	25.7252	22.628	43.8913	13.3092	19.514	10.2814	28.8003	-1.85618	2.58129	-2.1264	0.225406	0.44801	1.05628	3.10497	0.167144	0.882834	0.934271	1.96064	2.61433	3.09806	0.0479836	0.645988	0.614594	0.720756	0.543045	3.06573	2.1734	3.14472	0.548779	0.276708	0.467259	2.67768	3.45377	2.13255	2.46826	1.91938	2.93937	2.81531	3.67949	4.6298	8.20057	3.57183	5.11276	2.87401	7.03347
12609	NM_007679	Cebpd	CCAAT/enhancer binding protein (C/EBP), delta	20.998	32.2303	50.5642	84.8446	23.5442	25.4129	23.2739	32.4973	-1.33249	3.03379	-1.18054	0.445906	0.618201	1.56755	3.55741	1.24818	0.305657	0.537617	2.08874	3.32289	2.76105	0.108968	0.64793	0.496718	0.829096	0.666609	3.24791	2.83378	3.89642	0.494854	0.0429919	0.665221	2.89799	3.59782	2.82871	2.79355	2.87908	3.24939	3.86141	4.57845	5.60967	9.25324	6.31863	6.65831	6.50587	8.81201
12611	NM_009884	Cebpg	CCAAT/enhancer binding protein (C/EBP), gamma	43.8915	46.2098	49.0913	56.9803	41.4808	49.4734	42.8193	52.9263	-1.26986	3.82523	-1.9593	0.278823	0.490248	-1.09799	3.93344	-0.701208	0.573344	0.732328	1.15654	3.76022	2.14575	0.125673	0.655386	0.252293	0.285982	0.169358	4.00145	3.65678	3.86659	0.241615	0.0726225	0.152997	3.8306	4.1723	3.57496	3.71359	3.68178	3.73921	3.82425	4.03629	11.7257	15.0702	11.1323	12.9623	11.9695	12.6341
12614	NM_009886	Celsr1	cadherin, EGF LAG seven-pass G-type receptor 1	126.882	159.19	239.217	124.985	187.802	210.433	153.719	82.1358	1.78437	5.32902	2.9287	0.11849	0.356516	1.54337	5.23134	1.81651	0.179258	0.445835	-1.15616	5.65744	-0.741617	0.507903	0.800782	0.428794	0.54418	0.488908	4.92766	5.76307	5.55374	0.347106	0.251758	0.419105	5.1731	4.68221	5.80571	5.99079	5.49272	5.57741	5.9605	5.12329	33.8969	23.3872	50.4009	55.1345	42.9698	43.5238
12615	NM_001302129,NM_001302130,NM_001302131,NM_001302132,NM_007681,NR_126074	Cenpa	centromere protein A	1.95581	3.61564	3.60736	7.69185	2.76358	3.80396	3.30445	2.66558	-1.08125	0.899302	-0.570051	0.66147	0.776449	1.146	1.05113	0.629965	0.573802	0.732489	1.23911	0.987329	1.23407	0.335068	0.72395	0.28359	0.505332	0.434112	0.957415	0.844716	1.15402	0.271413	0.0822088	0.426257	0.765497	1.14933	0.757855	0.854985	0.921308	0.873712	0.94379	1.64455	0.522498	0.758993	0.74167	0.996656	0.923708	0.988541
12616	NM_007682	Cenpb	centromere protein B	148.506	132.7	159.091	111.988	126.91	139.405	150.982	83.2196	1.21392	5.17683	0.800198	0.559374	0.705352	1.1373	5.13084	0.505517	0.683944	0.807641	-1.06738	5.27131	-0.592621	0.592783	0.841711	0.500589	0.537165	0.274938	5.03888	5.31856	5.22449	0.481427	0.137177	0.238272	5.3793	4.69846	5.20139	5.28483	5.46945	5.2769	5.43219	4.96437	39.6736	23.6959	34.0592	36.5248	42.2048	36.2812
12617	NM_001345902,NM_001345903,NM_001345904,NM_007683	Cenpc1	centromere protein C1	27.3894	54.4008	36.9109	39.695	50.0606	52.0309	37.3913	28.6186	1.28606	3.51727	2.43472	0.103371	0.341478	1.24289	3.4938	1.62785	0.202545	0.462614	-1.03474	3.67872	-0.25533	0.812963	0.930188	0.235808	0.316767	0.334181	3.34047	3.70343	3.65417	0.148778	0.182949	0.279654	3.23527	3.44567	3.83707	3.77831	3.49492	3.97056	3.44004	3.55191	7.31715	8.14881	13.4349	13.6323	10.4522	14.8736
12623	NM_021456	Ces1g	carboxylesterase 1G	1.30396	0.484244	0.230662	0.554324	0.752818	0.518751	0.178742	2.67294	-1.63194	0.356965	-2.35829	0.243902	0.464269	-1.62863	0.360462	-2.36197	0.247948	0.494745	1.00203	0.1504	0.0454859	0.966025	0.987128	0.42677	0.423167	0.111646	0.855532	0.148941	0.151873	0.417575	0.0881131	0.0685623	0.560262	1.1508	0.241179	0.140013	0.0656323	0.140319	0.0898223	0.225479	0.348357	0.761088	0.202036	0.135915	0.049965	0.132396
12626	NM_007684	Cetn3	centrin 3	80.288	44.27	60.1797	58.1723	52.905	52.8107	61.0616	117.171	-1.85846	4.3846	-3.22737	0.132397	0.369989	-1.87399	4.37794	-3.14764	0.117046	0.394731	-1.00836	3.95426	-0.0686232	0.948708	0.980461	0.407134	0.42909	0.30316	4.85438	3.96027	3.94826	0.359145	0.191763	0.234804	4.60043	5.10833	3.90956	3.79897	4.1723	3.67791	4.10119	4.06569	21.4491	33.3631	14.1983	13.8366	17.0688	12.1037
12628	NM_009888	Cfh	complement component factor h	55.4334	50.5969	82.157	55.7126	61.0521	50.1451	52.1306	102.949	-1.52561	4.22722	-1.42145	0.367047	0.555566	-1.33136	4.33152	-0.901621	0.490549	0.673491	1.14591	4.03054	0.865588	0.446887	0.774586	0.616747	0.676876	0.393176	4.54288	3.9335	4.12998	0.584786	0.195963	0.340861	4.12937	4.95639	4.12041	3.72959	3.95049	3.87111	4.51618	4.00266	14.8091	29.3134	16.3847	13.1383	14.5723	13.8336
12631	NM_007687	Cfl1	cofilin 1, non-muscle	331.088	545.647	442.197	559.384	394.457	466.476	404.508	254.732	1.7625	6.6301	3.63521	0.0811323	0.318419	1.843	6.66032	3.72121	0.0625327	0.355889	1.04567	7.08365	0.352477	0.742742	0.903296	0.339239	0.363144	0.316591	6.23388	7.05151	7.11594	0.270857	0.204254	0.241888	6.42541	6.04236	6.93907	7.28728	6.92818	7.31313	6.84603	7.18864	88.4509	72.5321	105.861	122.219	113.074	149.184
12632	NM_007688	Cfl2	cofilin 2, muscle	60.1993	53.8678	58.5001	58.306	39.1428	47.0673	47.45	77.3827	-1.69962	4.01726	-3.56731	0.107312	0.346076	-1.31007	4.21872	-1.98137	0.284132	0.523637	1.29735	3.83602	3.74678	0.042054	0.645988	0.317363	0.280534	0.173615	4.41804	3.65283	4.02839	0.2732	0.161497	0.0637256	4.22486	4.61122	3.49755	3.64105	3.81989	3.95494	4.06137	4.06888	16.0824	22.0339	10.5048	12.3319	13.2639	14.7278
12633	NM_001289704,NM_001293804,NM_001293805,NM_009805,NM_207653	Cflar	CASP8 and FADD-like apoptosis regulator	78.1266	83.9738	102.343	93.2764	75.8093	92.6199	73.2149	107.041	-1.21796	4.64108	-1.2316	0.407265	0.588397	-1.04947	4.75054	-0.301611	0.806873	0.888179	1.16055	4.60718	2.21304	0.0913169	0.645988	0.333787	0.333753	0.168122	4.78549	4.50102	4.71583	0.311881	0.118928	0.118833	4.56496	5.00603	4.43213	4.63835	4.43259	4.59397	4.83139	4.72214	20.8717	30.4786	20.3452	24.2669	20.4661	22.9591
12638	NM_021050	Cftr	cystic fibrosis transmembrane conductance regulator	29.541	16.7199	7.86956	12.4503	12.0383	16.0247	18.5239	11.0446	-1.49371	2.54639	-1.15071	0.42188	0.599649	-1.74897	2.41556	-1.53081	0.30363	0.536238	-1.17089	2.15654	-0.787526	0.478542	0.789664	0.731916	0.780477	0.500588	2.85224	2.27334	2.04574	0.668677	0.297611	0.402512	3.32507	2.37942	2.00838	2.2163	2.59535	2.39091	1.6036	2.14269	7.89194	3.14482	3.23075	4.19854	5.17807	4.57134
12642	NM_009890	Ch25h	cholesterol 25-hydroxylase	2.28041	4.17716	4.776	9.2388	4.95438	7.91422	4.06739	1.27296	1.35866	0.977078	3.2171	0.0487536	0.275403	1.45879	1.01724	2.03676	0.159491	0.431041	1.0737	1.27314	0.366456	0.740327	0.902218	0.225048	0.456722	0.484895	0.780688	1.22287	1.32546	0.109813	0.196438	0.443323	0.858338	0.703038	1.16202	1.44254	1.06407	0.989258	1.15926	1.82787	0.609218	0.362459	1.32962	2.07356	1.13698	1.14207
12643	NM_007689	Chad	chondroadherin	0.826899	0.871062	1.38037	0.762569	1.03353	1.59101	0.990058	1.19468	-1.11878	0.435858	-1.07435	0.468852	0.63574	-1.14578	0.414656	-1.23551	0.394817	0.600613	-1.02413	0.344723	-0.551485	0.622113	0.854845	0.214744	0.231758	0.108023	0.524281	0.362349	0.327954	0.20995	0.0451219	0.0981476	0.375824	0.672738	0.328132	0.413485	0.345429	0.249813	0.438112	0.295937	0.220908	0.34017	0.277372	0.416851	0.276756	0.238155
12648	NM_007690	Chd1	chromodomain helicase DNA binding protein 1	34.2409	52.3516	49.9273	64.6647	46.4225	53.8895	47.3232	29.0376	1.23155	3.63691	7.41645	0.00522311	0.235772	1.41374	3.73118	4.42761	0.03978	0.340332	1.14793	3.8885	1.73695	0.206196	0.682162	0.065615	0.193818	0.19848	3.48977	3.79025	3.98929	0.0351892	0.0553809	0.190597	3.51465	3.46489	3.72668	3.82806	3.81602	3.91989	3.84313	4.20487	9.14752	8.26812	12.4585	14.1193	13.2285	14.3133
12649	NM_007691	Chek1	checkpoint kinase 1	1.10183	3.87392	2.03506	4.90903	3.58071	5.03057	2.3936	1.6935	1.1727	0.774688	1.09726	0.416887	0.595531	1.19625	0.786964	0.99548	0.40324	0.606568	1.02008	0.912314	0.14164	0.896321	0.961618	0.310606	0.408878	0.350813	0.668248	0.898083	0.926771	0.26513	0.16181	0.311267	0.480772	0.855723	0.912228	1.05236	0.729665	0.935692	0.611139	1.23348	0.294355	0.482204	0.960964	1.31803	0.669096	1.05916
12651	NM_007692,NR_037153,NR_037154	Chkb	choline kinase beta	51.8822	125.349	71.1747	91.1323	105.346	106.557	94.1364	37.6697	1.92781	4.35557	6.85703	0.0719598	0.306997	1.77559	4.30201	2.92992	0.0651516	0.356292	-1.08573	4.79501	-0.471272	0.682231	0.878798	0.198545	0.471136	0.436125	3.90775	4.85471	4.73605	0.188658	0.0618733	0.431714	4.04115	3.77434	4.91791	4.85197	4.79425	5.18786	4.32773	4.69255	13.8604	10.726	28.2719	27.9183	26.3144	34.2713
12652	NM_007693	Chga	chromogranin A	4389.76	23597.6	14071.2	12357.6	11213.5	12003.6	16502.5	15.1769	33.6679	8.67169	1.34479	0.406517	0.587884	38.3601	8.74194	1.39284	0.394979	0.600711	1.13937	11.6655	0.648029	0.558823	0.824974	5.3374	5.34797	0.503112	6.49844	11.5717	11.76	5.33083	0.264783	0.427799	10.2679	2.72897	11.266	11.7246	11.7246	12.007	12.007	11.266	1172.73	4.32146	3009.39	3145.01	4613.01	6451.75
12653	NM_007694	Chgb	chromogranin B	21.3532	12.2829	3.78157	2.87238	20.5924	14.6979	11.6258	13.028	-1.38053	2.49842	-1.78016	0.179468	0.410385	-2.74923	1.87543	-3.50807	0.0458649	0.345122	-1.99143	1.70893	-2.35077	0.100871	0.645988	0.416672	0.698324	0.732236	2.74183	2.27661	1.2828	0.250101	0.333264	0.652001	2.91868	2.56498	2.65972	2.11642	2.05369	2.03083	0.982608	0.834976	5.70455	3.70957	5.52644	3.85091	3.24982	3.35823
12659	NM_007696	Ovgp1	oviductal glycoprotein 1	2.67371	7.08679	3.77954	4.04659	5.88879	6.38371	5.5182	1.34806	1.36534	1.04618	3.82862	0.153822	0.388235	1.24591	0.991389	1.78058	0.176398	0.444833	-1.09586	1.22685	-0.968386	0.432078	0.767525	0.166896	0.285924	0.236203	0.845395	1.29466	1.1626	0.164035	0.0307731	0.23419	0.961385	0.729404	1.3119	1.25913	1.31294	1.42704	0.981402	1.07935	0.714288	0.383846	1.58039	1.67256	1.54253	1.93758
12660	NM_001271496,NM_013490,NR_073190	Chka	choline kinase alpha	105.133	239.273	166.682	180.871	153.115	200.267	178.501	115.186	1.60153	5.34754	4.86074	0.0172188	0.235772	1.67704	5.37864	3.46345	0.0543984	0.351232	1.04715	5.73118	0.282988	0.794343	0.924424	0.230739	0.365749	0.406822	5.01859	5.69804	5.76451	0.103704	0.206121	0.350739	4.94526	5.09192	5.48567	5.89728	5.71118	6.16087	5.49427	5.63839	28.0865	32.7978	41.0919	52.4709	49.8972	65.4189
12661	NM_007697	Chl1	cell adhesion molecule L1-like	2.94139	2.69338	2.1137	2.96977	3.42533	2.96672	2.40917	1.84616	-1.14097	0.864837	-2.31378	0.123252	0.360663	-1.18244	0.835599	-2.65067	0.0821449	0.365756	-1.03635	0.748726	-0.592741	0.586519	0.838285	0.12853	0.14558	0.15052	0.965181	0.774924	0.723414	0.0867668	0.094823	0.116897	1.02653	0.903828	0.883334	0.707419	0.73402	0.681394	0.633335	0.855512	0.785799	0.525674	0.919265	0.777295	0.673447	0.736391
12662	NM_018818	Chm	choroidermia (RAB escort protein 1)	22.9838	26.1766	21.4829	24.7129	27.7038	27.5179	22.1331	32.0975	-1.30275	3.0979	-1.30562	0.400725	0.582749	-1.32476	3.08502	-1.37733	0.379022	0.590103	-1.0169	2.90088	-0.246722	0.817504	0.931619	0.418241	0.423133	0.169729	3.29455	2.91299	2.88882	0.403211	0.111112	0.128305	3.00944	3.57966	3.03165	2.89594	2.81139	2.96227	2.74066	2.96352	6.14017	9.1394	7.43494	7.20983	6.18698	7.15686
12663	NM_021350	Chml	choroideremia-like	20.0655	14.6635	19.8429	18.2558	14.3163	18.5349	14.7019	25.7661	-1.71641	2.66774	-3.21852	0.172764	0.404205	-1.51088	2.77211	-2.22856	0.188883	0.453249	1.13603	2.39659	1.35541	0.277271	0.707615	0.346596	0.397912	0.235137	3.08575	2.30635	2.49036	0.334046	0.0924227	0.216211	2.84954	3.32195	2.21237	2.39714	2.30955	2.24259	2.64079	2.5877	5.36053	7.33662	3.84209	4.85624	4.1097	4.00912
12667	NM_001278041,NM_009893	Chrd	chordin	2.51021	10.2849	7.93394	5.24564	7.08094	6.01099	5.92026	2.01171	1.33258	1.12744	4.97468	0.030615	0.24915	1.55465	1.21654	4.13014	0.0510776	0.350025	1.16665	1.46037	1.28529	0.287863	0.709695	0.142901	0.266255	0.299662	0.939194	1.35341	1.57578	0.0275231	0.140225	0.264828	0.919732	0.958655	1.48272	1.20436	1.37315	1.82019	1.61273	1.29442	0.670607	0.572811	1.90033	1.57491	1.65492	2.81196
12669	NM_001112697,NM_007698	Chrm1	cholinergic receptor, muscarinic 1, CNS	0.801934	3.93573	1.35114	0.6681	1.73982	1.23449	2.45319	0.02746	1.25998	0.321494	1.59768	0.249644	0.467889	1.27612	0.327031	1.32018	0.280366	0.520164	1.01282	0.537948	0.0769255	0.94318	0.978566	0.319198	0.429241	0.41369	0.195444	0.52884	0.547213	0.239787	0.210689	0.35602	0.364998	0.0258888	0.512599	0.326741	0.747178	0.946967	0.430387	0.264285	0.214238	0.007819	0.46692	0.323441	0.685752	1.07606
12671	NM_033269	Chrm3	cholinergic receptor, muscarinic 3, cardiac	2.50701	1.93501	1.31698	1.35947	2.01199	1.89313	2.05292	1.06778	-1.146	0.665165	-1.27778	0.399307	0.581347	-1.23565	0.598917	-2.03342	0.280068	0.520099	-1.07823	0.516908	-2.21391	0.106284	0.646884	0.22164	0.213802	0.0850092	0.770695	0.574085	0.465426	0.209295	0.0729369	0.0436666	0.918689	0.622701	0.579053	0.498791	0.64441	0.508628	0.421309	0.466341	0.669753	0.304038	0.539964	0.496009	0.573862	0.529047
12672	NM_007699	Chrm4	cholinergic receptor, muscarinic 4	0.1742	1.14715	0.698861	0.303596	0.494033	0.322135	0.147812	0.514908	-1.08359	0.148822	-0.858039	0.534221	0.685382	1.01274	0.22655	0.128481	0.913971	0.950554	1.09739	0.15494	2.05366	0.124154	0.655386	0.193871	0.208595	0.113084	0.217604	0.101781	0.235863	0.18481	0.0585755	0.0967316	0.0869232	0.348285	0.166354	0.0869232	0.0520649	0.327166	0.245932	0.13449	0.046538	0.146614	0.132585	0.084401	0.041319	0.313638
12675	NM_001162410,NM_007700	Chuk	conserved helix-loop-helix ubiquitous kinase	46.5101	70.7379	61.0638	66.0797	75.4495	89.8849	67.1822	54.8706	1.30264	4.24952	2.13426	0.196035	0.426047	1.12515	4.14727	1.00324	0.462026	0.651373	-1.15775	4.33757	-1.97161	0.125385	0.655386	0.266872	0.248304	0.185646	4.06308	4.44452	4.2332	0.221823	0.148375	0.111576	3.90623	4.21993	4.42575	4.60138	4.30642	4.34618	4.12308	4.23033	12.4253	15.6238	20.2486	23.5503	18.7798	19.3403
12683	NM_007702	Cidea	cell death-inducing DNA fragmentation factor, alpha subunit-like effector A	87.9379	32.2072	17.419	4.71413	23.4138	15.6949	28.8836	61.0053	-3.49175	3.5095	-5.30806	0.0131078	0.235772	-4.63114	3.23617	-3.52003	0.055819	0.352701	-1.32631	2.50961	-0.615949	0.583719	0.836969	0.556928	1.07129	1.14566	4.52553	2.72157	2.31416	0.269545	0.487354	1.03683	4.71612	4.33493	2.81931	2.19276	3.15266	3.24844	2.49536	1.19867	23.4928	17.3706	6.28362	4.11215	8.07398	8.80569
12684	NM_009894	Cideb	cell death-inducing DNA fragmentation factor, alpha subunit-like effector B	5.42205	1.69344	0.869584	0.264221	2.41869	2.26928	1.89163	3.80206	-1.79125	0.949917	-16.4516	0.002521	0.235772	-2.24849	0.650922	-11.0434	0.00301867	0.333944	-1.25527	0.423711	-3.19162	0.0671101	0.645988	0.0788086	0.178845	0.177998	1.4593	0.618338	0.290344	0.0570651	0.0543541	0.169496	1.49965	1.41895	0.678795	0.573512	0.602708	0.457567	0.294802	0.118663	1.44851	1.08259	0.649111	0.594562	0.528777	0.462998
12695	NM_001005784,NM_001005787,NM_007704,NM_172696	Inadl	InaD-like (Drosophila)	93.9797	153.532	137.499	131.904	163.87	178.091	140.056	87.7674	1.71225	5.15397	8.09043	0.00924295	0.235772	1.44946	5.04126	5.34365	0.0241286	0.335209	-1.1813	5.43498	-1.806	0.145385	0.666987	0.163795	0.171367	0.230531	4.7806	5.55649	5.31612	0.0390581	0.15907	0.166857	4.80822	4.75299	5.6032	5.68698	5.3793	5.50767	5.2383	5.20239	25.1069	24.9908	43.9782	46.6606	39.1506	41.9767
12696	NM_007705	Cirbp	cold inducible RNA binding protein	154.699	151.864	137.426	63.6171	136.653	165.758	109.653	57.5267	1.36644	5.07207	0.751324	0.576089	0.716517	1.08309	4.9091	0.163603	0.885328	0.935427	-1.26161	5.13191	-0.779028	0.500679	0.798673	0.8622	1.07309	0.745409	4.85186	5.30228	4.96702	0.818316	0.271568	0.69418	5.4305	4.27322	5.3181	5.56559	5.02315	5.48567	5.23698	4.17841	41.3281	16.3801	36.6738	43.4294	30.6519	41.5207
12700	NM_001317354,NM_009895	Cish	cytokine inducible SH2-containing protein	45.4352	61.6106	49.2189	71.2466	43.3106	43.7123	54.5706	56.0358	-1.25711	3.89157	-1.40612	0.28392	0.494651	1.02917	4.08081	0.175105	0.875494	0.930031	1.29378	3.91139	1.78465	0.148912	0.666987	0.362509	0.366608	0.360641	4.06012	3.73001	4.1016	0.260531	0.252064	0.257925	3.8759	4.24435	3.63842	3.53654	4.01506	4.13913	3.82697	4.33871	12.1381	15.9556	11.6234	11.4528	15.2544	16.8448
12702	NM_007707	Socs3	suppressor of cytokine signaling 3	9.41572	37.3491	40.3895	90.885	12.4595	13.7034	11.1396	5.50241	1.11181	1.95111	1.16524	0.448408	0.619792	4.06967	2.70537	4.86893	0.0271485	0.336868	3.6604	2.81346	4.73813	0.0415864	0.645988	0.186067	0.708406	0.684321	1.87616	2.02907	3.90107	0.184615	0.023203	0.683927	2.0067	1.74561	2.05369	2.0259	2.00761	3.44957	3.56568	4.68795	2.51543	1.56675	3.34379	3.59035	3.11392	10.2115
12703	NM_001271603,NM_009896	Socs1	suppressor of cytokine signaling 1	9.88334	7.2968	9.737	11.6795	24.6578	17.0436	15.7866	5.34664	1.5554	2.1827	2.54358	0.0897913	0.328436	-1.07287	1.83576	-0.410323	0.711089	0.826365	-1.66875	2.12321	-2.8526	0.0463053	0.645988	0.39986	0.393774	0.448567	1.8872	2.52448	1.78572	0.238468	0.320969	0.313354	2.05582	1.71857	2.88907	2.28448	2.3999	1.45508	1.82375	2.07832	2.64036	1.52239	6.61747	4.4655	4.4129	1.995
12704	NM_007708	Cit	citron	1.12865	1.95728	2.78047	7.48776	1.5722	3.40685	1.6914	0.237178	1.20514	0.446598	1.46278	0.296352	0.503071	1.55798	0.567792	1.74917	0.187663	0.451852	1.29278	0.764149	1.07701	0.380006	0.746899	0.277426	0.613661	0.595802	0.331839	0.601042	0.971519	0.221998	0.166379	0.572099	0.488815	0.174863	0.463479	0.785968	0.553681	0.516164	0.784725	1.61367	0.301522	0.067534	0.421936	0.892612	0.472807	0.535134
12705	NM_001276466,NM_001276473,NM_001276474,NM_007709	Cited1	Cbp/p300-interacting transactivator with Glu/Asp-rich carboxy-terminal domain 1	5.22617	6.21449	1.00667	0.758185	12.5986	4.22214	7.55177	3.77069	1.06676	1.48388	0.281259	0.804668	0.875911	-1.73817	0.959646	-2.43992	0.133335	0.409021	-1.85422	0.99027	-1.91909	0.127419	0.65743	0.573637	0.56561	0.80399	1.43799	1.53123	0.640421	0.0358737	0.572514	0.564471	1.46336	1.41263	2.06598	0.927251	1.60047	1.29183	0.334273	0.295166	1.39618	1.07366	3.38112	1.10622	2.11098	1.69909
12709	NM_021273	Ckb	creatine kinase, brain	62.1186	44.8733	72.6685	55.1699	79.8667	65.2454	58.8948	34.7428	1.21522	4.10803	0.865665	0.507986	0.666665	1.03072	3.99159	0.124322	0.913358	0.950194	-1.179	4.13055	-1.02581	0.368816	0.740759	0.478541	0.531275	0.401121	3.96983	4.25104	4.01348	0.418543	0.231999	0.327223	4.26578	3.67387	4.51887	4.11224	4.12201	3.69698	4.35046	3.99299	16.5951	9.89263	21.434	17.0946	16.4631	12.2687
12715	NM_007710	Ckm	creatine kinase, muscle	55.0922	293.691	66.7855	289.422	20.0617	16.2218	40.1169	474.833	-6.34566	3.92713	-1.88176	0.280672	0.491956	1.14037	5.57399	0.123461	0.91566	0.951042	7.23642	3.99445	3.47696	0.0371108	0.645988	2.04361	2.28556	1.42236	5.48004	2.81427	5.66955	1.92055	0.698446	1.23906	4.12201	6.83808	2.62326	2.23121	3.58835	6.44329	4.24044	6.32492	14.718	135.203	5.384	4.25019	11.2141	80.2973
12716	NM_009897	Ckmt1	creatine kinase, mitochondrial 1, ubiquitous	192.182	135.882	179.276	122.052	150.258	131.58	162.873	178.789	-1.2081	5.53744	-2.23387	0.12898	0.366864	-1.27626	5.49671	-2.35088	0.124696	0.400585	-1.05643	5.36301	-0.431941	0.689098	0.882901	0.207044	0.255693	0.317555	5.67549	5.40275	5.32356	0.0608485	0.1979	0.248348	5.71851	5.63246	5.45916	5.18277	5.56632	5.31036	5.57825	5.08208	51.3418	50.908	40.325	34.4746	45.5286	37.1512
12721	NM_001301374,NM_009898	Coro1a	coronin, actin binding protein 1A	27.7531	43.1815	54.9767	159.892	44.034	63.2012	31.2674	21.977	1.37934	3.41973	1.9404	0.179176	0.410385	2.24892	3.73473	2.06545	0.172476	0.44315	1.63043	3.99668	1.15707	0.340437	0.725875	0.410448	0.978936	1.05572	3.1956	3.65958	4.36483	0.0782336	0.402923	0.975805	3.25092	3.14028	3.66269	4.06093	3.2551	3.64576	3.97311	5.47563	7.41429	6.25771	11.8175	16.559	8.74034	11.8061
12722	NM_009899,NR_130895	Clca3a1	chloride channel accessory 3A1	0.272072	1.11297	1.92362	1.07171	1.04936	0.581164	0.629977	1.29495	-1.13496	0.316995	-0.621445	0.641028	0.76232	1.00452	0.424447	0.0216745	0.985836	0.992561	1.14009	0.319434	2.00196	0.128242	0.65876	0.418728	0.431965	0.163644	0.421206	0.238567	0.427713	0.409358	0.0880878	0.137913	0.131746	0.710666	0.332928	0.158502	0.224271	0.316452	0.582013	0.384673	0.072685	0.368723	0.281619	0.152268	0.176101	0.304295
12723	NM_013491	Clcn1	chloride channel, voltage-sensitive 1	0.154757	0.771901	0.987773	2.32498	0.305057	0.663575	0.238255	1.4114	-1.22525	0.226506	-0.863536	0.544772	0.69405	1.0008	0.41689	0.00311603	0.997902	0.999107	1.22623	0.226817	1.97938	0.176563	0.675949	0.480889	0.540644	0.257464	0.416316	0.123235	0.417464	0.478154	0.0512186	0.252318	0.0782104	0.754422	0.103906	0.181306	0.0844939	0.221103	0.32924	0.702047	0.041344	0.40188	0.081869	0.17386	0.066601	0.211043
12724	NM_009900	Clcn2	chloride channel, voltage-sensitive 2	11.7861	24.3937	15.677	13.0991	12.7881	15.2957	14.3663	4.52259	1.20642	2.037	0.793961	0.566642	0.709945	1.48847	2.17419	1.46502	0.29812	0.531814	1.23379	2.32347	1.44755	0.267815	0.702116	0.485702	0.589348	0.362663	1.90612	2.17686	2.47995	0.475244	0.100249	0.348532	2.24217	1.57007	2.08424	2.16303	2.28331	2.87116	2.36615	2.20255	3.14868	1.28776	3.43198	4.00755	4.01588	6.66942
12725	NM_007711,NM_173873,NM_173874,NM_173876	Clcn3	chloride channel, voltage-sensitive 3	75.1758	55.6372	64.095	57.277	65.7657	70.4345	59.6084	83.3721	-1.32348	4.39999	-4.08782	0.11553	0.354106	-1.44022	4.33568	-4.79067	0.0518299	0.350544	-1.08821	4.14104	-1.85928	0.156396	0.66858	0.143442	0.165621	0.113607	4.6068	4.20247	4.08052	0.132476	0.0550082	0.0994015	4.51313	4.70048	4.23004	4.23824	4.13913	4.00448	4.193	4.04407	20.0834	23.7393	17.6497	18.4542	16.6626	15.2116
12727	NM_001302386,NM_001302387,NM_011334,NR_126156,NR_126157	Clcn4	chloride channel, voltage-sensitive 4	67.9654	63.9639	77.6973	67.6265	75.1823	80.7653	70.0798	75.3072	-1.04782	4.44531	-0.668349	0.615977	0.745291	-1.13213	4.3887	-1.45573	0.276341	0.517198	-1.08047	4.35556	-1.44405	0.266891	0.701945	0.144365	0.189004	0.133921	4.47913	4.41175	4.30009	0.138977	0.0390734	0.128094	4.38086	4.57741	4.42061	4.44562	4.369	4.1944	4.44255	4.26333	18.1571	21.4429	20.1769	21.1609	19.5898	17.4882
12728	NM_001243762,NM_016691	Clcn5	chloride channel, voltage-sensitive 5	32.3089	25.4377	28.0638	21.3983	23.1806	21.1453	24.9392	35.8151	-1.74137	3.15293	-4.45986	0.0323868	0.251527	-1.56137	3.24103	-4.00789	0.0645542	0.356292	1.11529	2.85573	1.06887	0.350283	0.7312	0.280122	0.243015	0.255081	3.57833	2.77811	2.93552	0.190339	0.205521	0.151087	3.44374	3.71292	2.8054	2.56031	2.96862	2.92466	3.09175	2.79016	8.63138	10.198	6.22104	5.54017	6.97138	6.95484
12729	NM_023671	Clns1a	chloride channel, nucleotide-sensitive, 1A	22.7269	17.9654	19.7489	24.5901	22.6226	23.1303	21.3007	30.2759	-1.43073	2.98488	-1.98389	0.29082	0.499616	-1.47583	2.96038	-1.91552	0.226874	0.478917	-1.03152	2.71519	-0.31389	0.780525	0.920347	0.369896	0.437128	0.247049	3.25442	2.73767	2.6929	0.365288	0.0582038	0.240095	2.99612	3.51272	2.77592	2.67069	2.7664	2.4861	2.63638	2.95621	6.07153	8.62071	6.07128	6.06024	5.95428	4.91186
12737	NM_016674	Cldn1	claudin 1	3.21505	6.30878	18.5355	20.2909	8.48156	14.9769	8.82457	5.15991	1.37117	1.60184	1.36089	0.342051	0.536831	1.74818	1.74731	1.49723	0.231453	0.482066	1.27495	2.01326	0.744306	0.521908	0.80781	0.495941	0.882653	0.815502	1.39024	1.84565	2.19609	0.424258	0.256831	0.774003	1.09024	1.69024	1.64832	2.13604	1.75259	1.30694	2.56231	2.71902	0.858907	1.46923	2.27622	3.92401	2.46678	1.72487
12739	NM_009902	Cldn3	claudin 3	232.656	243.582	359.985	288.3	186.353	183.505	219.895	222.099	-1.067	5.89726	-0.956115	0.417936	0.596474	1.33333	6.14823	3.68962	0.046701	0.34744	1.42266	6.09966	3.67647	0.0222404	0.635755	0.164858	0.190824	0.239604	5.94422	5.85066	6.35925	0.0555963	0.1552	0.182546	5.98353	5.90491	5.79349	5.73216	6.02634	6.19877	6.55785	6.32113	62.1545	63.2403	50.0119	48.0791	61.4683	66.5971
12740	NM_009903	Cldn4	claudin 4	156.54	199.516	252.069	287.377	80.5298	109.182	134.924	96.8546	-1.18857	5.03838	-0.681619	0.558331	0.704741	1.89899	5.6081	2.99312	0.145355	0.42097	2.25709	5.47111	4.47665	0.0199191	0.635755	0.566462	0.454371	0.454409	5.16454	4.9153	6.08977	0.400527	0.40057	0.214547	5.44775	4.88132	4.52924	4.88771	5.32896	5.89456	6.05527	6.31947	41.82	27.5783	21.612	28.6062	37.7159	54.5491
12741	NM_013805	Cldn5	claudin 5	16.8571	12.6169	12.1984	7.151	18.9366	16.2478	14.8719	7.67634	1.02138	2.35426	0.0948412	0.937852	0.964059	-1.35431	2.10896	-1.25156	0.363196	0.577443	-1.38326	2.12267	-2.45518	0.0868826	0.645988	0.464613	0.521516	0.33021	2.33905	2.36957	1.9015	0.435204	0.162673	0.287361	2.64679	2.03132	2.55014	2.23446	2.32411	2.06209	2.07266	1.56974	4.5034	2.18575	5.08207	4.25699	4.15722	3.44956
12747	NM_001042634,NR_027853,NR_027854	Clk1	CDC-like kinase 1	257.606	464.051	308.18	280.079	329.897	437.141	280.333	224.858	1.64717	6.36047	2.88804	0.0780341	0.315029	1.47648	6.28545	2.03195	0.156748	0.428303	-1.11561	6.65126	-0.44988	0.676402	0.876068	0.422666	0.470973	0.607653	6.01066	6.73065	6.57281	0.124939	0.403778	0.454099	6.099	5.92231	6.67894	7.15778	6.35521	7.09661	6.33177	6.29007	68.82	64.0259	88.5352	114.533	78.3629	126.875
12748	NM_001163432,NM_007712	Clk2	CDC-like kinase 2	35.1964	61.8393	45.1816	55.3692	65.5505	79.5765	60.5489	28.5882	1.70565	3.86416	8.18276	0.00382699	0.235772	1.37093	3.71877	3.3422	0.0540356	0.351232	-1.24415	4.10786	-2.13924	0.112816	0.64793	0.15406	0.229754	0.255173	3.49815	4.26847	3.9533	0.0755247	0.134278	0.216986	3.55155	3.44474	4.22338	4.41948	4.16253	4.14478	3.71762	3.99751	9.40279	8.14018	17.592	20.8494	16.9255	16.9073
12750	NM_001304744,NM_007714	Clk4	CDC like kinase 4	145.481	238.638	159.68	182.032	217.826	258.175	168.491	125.064	1.64963	5.61173	3.20599	0.0618523	0.291829	1.39974	5.4995	2.12933	0.139843	0.416431	-1.17852	5.86472	-0.793395	0.471962	0.785619	0.381434	0.386038	0.517351	5.26227	5.98441	5.74743	0.1159	0.3634	0.368229	5.34422	5.18031	6.01092	6.33382	5.60848	6.15566	5.44035	5.64627	38.8656	35.6104	58.4585	67.643	47.0992	65.2453
12751	NM_009906	Tpp1	tripeptidyl peptidase I	60.3846	63.5147	74.3375	60.1532	73.2835	81.8402	69.047	48.8855	1.18743	4.27356	2.90235	0.148975	0.384243	1.05203	4.18787	0.643922	0.569011	0.728908	-1.1287	4.31106	-1.94621	0.157324	0.668652	0.125699	0.180736	0.155445	4.15144	4.39928	4.22462	0.110232	0.0604074	0.143228	4.22939	4.07349	4.38361	4.46598	4.34826	4.18456	4.38361	4.10568	16.1319	13.9196	19.6673	21.4425	19.3011	17.3654
12752	NM_001146311,NM_001329789,NM_009907	Cln3	ceroid lipofuscinosis, neuronal 3, juvenile (Batten, Spielmeyer-Vogt disease)	19.8539	27.3295	25.7536	20.4429	21.6896	28.4322	23.2262	12.5436	1.12778	2.759	0.998431	0.465853	0.633702	1.18031	2.79064	1.28364	0.348251	0.567646	1.04658	2.87975	0.582725	0.595062	0.842374	0.253917	0.279363	0.195228	2.67362	2.8471	2.91278	0.228477	0.110779	0.160755	2.83517	2.51206	2.7251	2.9414	2.8748	3.02483	2.98492	2.7286	5.30401	3.57166	5.8209	7.44936	6.49255	7.47208
12753	NM_001289826,NM_001305222,NM_007715	Clock	circadian locomotor output cycles kaput	70.8034	39.5385	33.6632	33.7362	60.6087	64.2365	56.2756	92.1076	-1.45135	4.34491	-2.79925	0.216071	0.440585	-2.33543	3.96311	-6.04604	0.0717365	0.360356	-1.60914	3.7256	-10.1844	0.00683333	0.551766	0.271896	0.293687	0.116718	4.62191	4.08452	3.39822	0.270699	0.0254765	0.113903	4.4305	4.81332	4.10865	4.08701	4.05788	3.52939	3.32421	3.34107	18.9153	26.2266	16.2657	16.8303	15.731	10.8101
12757	NM_001080384,NM_001080385,NM_001080386,NM_001290470,NM_016760	Clta	clathrin, light polypeptide (Lca)	258.618	165.067	190.53	221.928	204.329	214.372	196.912	235.564	-1.07426	5.98652	-1.27451	0.346297	0.54023	-1.22749	5.8887	-2.4885	0.088629	0.3736	-1.14263	5.8381	-1.83059	0.173715	0.674589	0.12206	0.193739	0.182007	6.03841	5.93507	5.74271	0.0982517	0.0724235	0.166977	6.10789	5.96894	5.91299	6.01596	5.87625	5.63576	5.65724	5.93512	69.0904	67.0742	54.8364	56.1665	55.0439	45.1304
12759	NM_013492	Clu	clusterin	108.507	181.001	218.809	251.541	141.95	148.943	158.44	93.9803	1.43438	5.1687	5.6684	0.0395805	0.262157	1.98458	5.3868	7.2924	0.00532387	0.333944	1.38357	5.66482	3.88929	0.0358986	0.645988	0.138321	0.221368	0.208596	4.91503	5.43546	5.90386	0.11096	0.082587	0.191551	4.99349	4.83657	5.38142	5.39443	5.53053	5.75645	5.83475	6.12037	28.9879	26.7598	38.0954	39.0238	44.2895	49.4871
12763	NM_001111110,NM_001284519,NM_001284520,NM_007717	Cmah	cytidine monophospho-N-acetylneuraminic acid hydroxylase	2.29108	5.37424	3.81676	13.7556	3.69624	4.95678	2.82998	2.13637	1.00036	0.932095	0.00548052	0.996042	0.997407	1.45631	1.17204	1.34443	0.304497	0.536918	1.45579	1.17236	1.34735	0.304914	0.714297	0.146249	0.695165	0.696497	0.931838	0.932351	1.47415	0.0988292	0.107804	0.688104	0.861956	1.00172	0.935038	1.03879	0.823229	1.17257	0.988329	2.26155	0.612067	0.608305	0.991971	1.2987	0.791078	1.46936
12764	NM_009908	Cmas	cytidine monophospho-N-acetylneuraminic acid synthetase	92.6249	56.8964	82.9362	75.1141	78.5329	82.783	74.5764	114.918	-1.37642	4.70331	-3.10974	0.196657	0.426752	-1.5286	4.62318	-2.94995	0.070392	0.359793	-1.11057	4.40219	-1.03771	0.40773	0.756784	0.209797	0.327597	0.252527	4.93941	4.47849	4.32719	0.209242	0.0152505	0.252067	4.79145	5.08736	4.49109	4.48284	4.46153	4.04493	4.52984	4.40681	24.745	32.7215	21.0761	21.6896	20.8467	15.5559
12766	NM_009910	Cxcr3	chemokine (C-X-C motif) receptor 3	0.898446	1.76112	2.18461	8.33905	1.85432	2.00729	1.11029	0.803019	1.02336	0.467238	0.508178	0.649238	0.768452	1.41096	0.653628	1.25986	0.332026	0.55688	1.37875	0.677345	1.17454	0.358142	0.734123	0.104171	0.681331	0.6833	0.450877	0.484192	0.947552	0.0638936	0.0822757	0.678329	0.405698	0.496057	0.540981	0.521755	0.389838	0.469681	0.649031	1.72394	0.240022	0.228651	0.497648	0.525919	0.310364	0.481503
12767	NM_009911	Cxcr4	chemokine (C-X-C motif) receptor 4	11.2336	14.0304	30.097	77.4278	12.8745	8.89062	9.62984	11.1636	-1.37977	2.04804	-2.51591	0.0879387	0.326242	1.97193	2.73975	1.48592	0.270721	0.512745	2.72081	2.44666	2.15215	0.150876	0.666987	0.304929	1.13781	1.16216	2.29338	1.82895	3.27299	0.135992	0.272925	1.12966	2.19722	2.38954	2.09305	1.54798	1.84581	2.1938	3.17804	4.44712	3.00109	3.17871	3.45515	2.32938	2.69188	3.83602
12768	NM_009912	Ccr1	chemokine (C-C motif) receptor 1	0.681293	1.00709	1.9543	7.11532	1.44607	0.47089	1.11003	2.89111	-1.35461	0.488915	-0.955319	0.503695	0.663011	1.04271	0.784224	0.102042	0.926701	0.957392	1.41246	0.508086	1.25491	0.324451	0.722532	0.655133	0.92082	0.687642	0.754634	0.316761	0.814974	0.634137	0.16453	0.667668	0.306232	1.20304	0.43258	0.12843	0.389272	0.28848	0.590487	1.56595	0.182009	0.823212	0.388086	0.123375	0.310292	0.275345
12769	NM_001166625,NM_009913	Ccr9	chemokine (C-C motif) receptor 9	0.28262	0.252126	0.284168	0.166236	0.509494	0.709904	0.371702	0.31442	-1.01039	0.172623	-0.309175	0.79828	0.87079	-1.06784	0.124176	-2.04504	0.262801	0.506317	-1.05685	0.118928	-3.63146	0.0278415	0.635755	0.0706206	0.0666158	0.0380502	0.180242	0.165327	0.0855502	0.0631551	0.0316023	0.0211922	0.135585	0.224899	0.169403	0.194693	0.131884	0.0727174	0.110011	0.0739222	0.075503	0.089527	0.136734	0.185998	0.103904	0.068933
12772	NM_009915	Ccr2	chemokine (C-C motif) receptor 2	14.9016	23.0789	24.1347	20.626	19.5974	27.7582	12.2704	11.6254	1.04827	2.50225	0.289323	0.798663	0.871021	1.27135	2.63598	5.89692	0.00981228	0.333944	1.21281	2.67204	1.17031	0.35407	0.731812	0.405808	0.0963616	0.411959	2.46848	2.53649	2.81484	0.0461285	0.403178	0.0846033	2.5011	2.43587	2.59122	2.90951	2.10874	2.80236	2.90499	2.73717	3.981	3.31019	5.25941	7.27278	3.43	6.30994
12774	NM_009917	Ccr5	chemokine (C-C motif) receptor 5	6.06325	10.1513	10.9517	13.8065	7.99216	12.6276	4.87656	4.04055	1.02989	1.55691	0.198493	0.858602	0.913794	1.38833	1.75661	3.1633	0.0592452	0.353824	1.34803	1.78074	1.75002	0.165627	0.67108	0.36561	0.251741	0.426432	1.53581	1.5783	2.00915	0.0871773	0.355064	0.236164	1.59745	1.47416	1.5944	1.92504	1.21545	1.80447	1.95544	2.26755	1.61981	1.1505	2.14488	3.30849	1.36317	2.77544
12775	NM_001301713,NM_007719	Ccr7	chemokine (C-C motif) receptor 7	0.390033	1.41085	1.86053	7.10201	0.565883	4.61174	0.508672	0.174801	1.22494	0.269745	1.08678	0.389345	0.572822	1.60318	0.367542	1.86431	0.202345	0.462555	1.30878	0.61757	0.85756	0.443439	0.773476	0.465964	0.632233	0.784118	0.160537	0.453245	0.841471	0.0316234	0.46489	0.631441	0.182898	0.138176	0.189058	0.990032	0.180644	0.394614	0.565944	1.56386	0.104199	0.049773	0.151868	1.2083	0.142191	0.385737
12778	NM_001271607,NM_007722	Ackr3	atypical chemokine receptor 3	21.9077	28.5995	36.4584	32.0253	33.1958	42.2761	22.8996	20.8459	1.14422	3.10874	0.995329	0.408295	0.589446	1.18892	3.13542	2.15702	0.120494	0.396646	1.03907	3.23497	0.264757	0.808206	0.9284	0.332325	0.190342	0.361719	3.01308	3.20744	3.26273	0.0889661	0.320196	0.168271	2.95017	3.07599	3.27976	3.48529	2.85727	3.08887	3.42479	3.27453	5.85268	5.93562	8.90885	11.0765	6.40125	7.81932
12785	NM_001109745,NM_001109746,NM_001347325,NM_013493	Cnbp	cellular nucleic acid binding protein	70.3105	192.231	74.3243	84.7862	75.0237	70.5451	81.4773	91.3498	-1.14782	4.5142	-0.925503	0.474104	0.640051	1.24498	4.77018	0.641556	0.573167	0.732226	1.42901	4.66625	1.10615	0.375084	0.744042	0.320077	0.832034	0.806429	4.61474	4.41585	4.93086	0.268703	0.17392	0.787451	4.42474	4.80474	4.41755	4.24108	4.58891	5.83325	4.38296	4.57637	18.7836	26.0108	20.1343	18.4831	22.7758	52.5573
12793	NM_009919	Cnih1	cornichon family AMPA receptor auxiliary protein 1	64.0123	20.2072	47.4741	47.6342	31.0852	26.6112	37.798	92.9098	-2.59784	3.811	-4.27567	0.0488859	0.275542	-2.23395	3.93914	-2.50586	0.08734	0.372597	1.16289	3.29112	0.510956	0.645491	0.864452	0.49308	0.757792	0.738033	4.56138	3.18406	3.40178	0.369246	0.326781	0.661745	4.30028	4.82247	3.19418	2.85234	3.50566	2.63767	3.78153	3.78614	17.101	26.455	8.34241	6.97227	10.5659	5.52479
12794	NM_001302333,NM_009920	Cnih2	cornichon family AMPA receptor auxiliary protein 2	0.984812	3.18631	1.44311	2.13214	2.41255	0.8018	0.975754	0.223567	1.07819	0.353184	0.56303	0.617153	0.746082	1.25494	0.437153	1.98652	0.189312	0.45364	1.16393	0.509509	1.32501	0.264501	0.700352	0.305117	0.251092	0.286277	0.303028	0.411642	0.630642	0.192599	0.236647	0.161098	0.439216	0.16684	0.675919	0.219334	0.339675	0.776625	0.457803	0.657499	0.263095	0.063658	0.647463	0.210076	0.272757	0.871161
12795	NM_001313916,NM_013807	Plk3	polo-like kinase 3	2.36892	35.1418	16.4798	21.2587	6.50843	7.62307	4.45095	2.8655	1.21032	1.16939	1.53186	0.289164	0.49883	3.53018	1.72432	5.79602	0.0111569	0.333944	2.91674	1.93926	5.39505	0.0212441	0.635755	0.269217	0.520813	0.495808	1.03978	1.31516	2.85952	0.221245	0.15339	0.471483	0.883334	1.19622	1.40043	1.40697	1.13808	3.36511	2.43186	2.78159	0.632862	0.815919	1.74669	1.99728	1.2442	9.60802
12797	NM_009922	Cnn1	calponin 1	6.62897	1.39461	2.86751	0.609263	4.94201	2.74212	1.54432	1.86518	-1.42656	1.00514	-1.19398	0.384864	0.569394	-1.75715	0.788243	-1.94895	0.243091	0.491433	-1.23174	0.612487	-1.17182	0.307734	0.716052	0.63762	0.613248	0.444454	1.29356	0.781019	0.480322	0.540876	0.337658	0.289009	1.67602	0.911106	1.16013	0.670327	0.512599	0.39015	0.803667	0.247149	1.77094	0.53109	1.3263	0.718449	0.431691	0.381296
12798	NM_007725	Cnn2	calponin 2	142.414	147.488	172.37	211.145	133.602	145.588	156.951	158.202	-1.00469	5.38808	-0.0651642	0.952947	0.974062	1.16373	5.49976	1.48021	0.236893	0.487066	1.16919	5.49631	1.56634	0.212096	0.684341	0.162204	0.244121	0.249373	5.39146	5.38471	5.61022	0.1089	0.120211	0.218486	5.31446	5.46847	5.28025	5.35778	5.5161	5.43795	5.53674	5.85598	38.0463	45.0462	35.8551	38.1447	43.8733	40.3242
12799	NM_001146318,NM_009923	Cnp	2',3'-cyclic nucleotide 3' phosphodiesterase	69.3075	31.9775	47.1528	56.0471	42.2454	43.4694	52.6024	50.4971	-1.47535	3.96842	-2.82678	0.082204	0.320058	-1.49886	3.95617	-2.14293	0.122294	0.398506	-1.01593	3.68637	-0.0858021	0.936688	0.976698	0.310948	0.448564	0.460348	4.25885	3.69779	3.67499	0.207338	0.231732	0.39777	4.40546	4.11224	3.60212	3.52922	3.96205	3.23666	3.77533	4.01298	18.5156	14.3785	11.3375	11.3892	14.7042	8.74289
12801	NM_007726	Cnr1	cannabinoid receptor 1 (brain)	34.4527	9.1259	7.8315	3.39235	21.7325	21.3669	19.4537	23.5423	-1.64292	2.99015	-4.48273	0.111743	0.350507	-3.88796	2.18022	-7.03125	0.00599039	0.333944	-2.36649	1.93468	-5.2468	0.0295482	0.635755	0.230358	0.45755	0.41025	3.36966	2.65339	1.41064	0.216923	0.0775184	0.40286	3.52304	3.21627	2.7286	2.57375	2.65782	1.68517	1.59861	0.948152	9.20411	6.70341	5.8324	5.59822	5.43799	2.49509
12802	NM_001305278,NM_009924	Cnr2	cannabinoid receptor 2 (macrophage)	1.8395	0.949931	2.07675	4.48828	2.23913	3.33443	0.676226	1.61993	-1.17041	0.654132	-1.34383	0.293548	0.501717	-1.06495	0.730615	-0.345384	0.760728	0.859704	1.09903	0.614754	0.447701	0.68171	0.878422	0.28827	0.452486	0.527056	0.777414	0.5504	0.686633	0.0709058	0.279414	0.446896	0.727276	0.827552	0.635116	0.777651	0.238432	0.27339	0.625601	1.16091	0.491428	0.461257	0.60092	0.873637	0.189029	0.259718
12803	NM_170786	Cntf	ciliary neurotrophic factor	3.53658	9.86789	8.73301	7.694	7.87953	8.19329	3.36108	1.90373	1.22215	1.1747	1.24632	0.303479	0.508382	1.59197	1.33272	5.47882	0.0841296	0.368211	1.3026	1.50697	1.8662	0.194628	0.677407	0.384977	0.177192	0.353975	1.03887	1.32829	1.70968	0.164781	0.347929	0.0651454	1.15538	0.922347	1.58066	1.47282	0.93139	1.77542	1.70848	1.64515	0.944805	0.542065	2.11465	2.14668	0.939539	2.69795
12804	NM_001136056,NM_016673	Cntfr	ciliary neurotrophic factor receptor	3.23573	7.65846	6.11074	7.58914	8.5417	5.43535	6.81214	3.15886	1.18251	1.29976	1.32767	0.279225	0.490582	1.2478	1.33463	2.70256	0.0957458	0.379022	1.05521	1.46456	0.44077	0.69029	0.883617	0.302405	0.183838	0.304683	1.18445	1.4263	1.50384	0.127306	0.274303	0.132626	1.09443	1.27447	1.65373	1.12167	1.50351	1.51273	1.36699	1.6318	0.864433	0.899449	2.29236	1.42409	1.90423	2.09388
12805	NM_001159647,NM_001159648,NM_007727	Cntn1	contactin 1	0.446141	0.266583	0.764698	0.942838	0.809146	0.076138	0.281342	0.326125	-1.06549	0.167973	-1.28076	0.321156	0.522077	1.00802	0.225539	0.140592	0.900466	0.94364	1.07403	0.17232	0.962733	0.391207	0.749691	0.123008	0.141333	0.185376	0.21985	0.128337	0.231375	0.0192567	0.121491	0.140015	0.206234	0.233467	0.26102	0.022542	0.101449	0.0770043	0.266951	0.350171	0.119188	0.09286	0.217153	0.019948	0.078645	0.072886
12807	NM_001146323,NM_001146324,NM_080634	Hps3	Hermansky-Pudlak syndrome 3	27.5393	44.1065	42.0988	41.711	49.8028	57.8197	40.9478	25.3742	1.43387	3.52165	5.39337	0.0209396	0.240882	1.28805	3.44904	9.86772	0.0142961	0.333944	-1.11321	3.71302	-1.65965	0.22829	0.689875	0.163988	0.0558861	0.161471	3.27128	3.79119	3.63647	0.0443993	0.157864	0.0339405	3.23988	3.30267	3.82935	3.92647	3.61774	3.67498	3.62352	3.61091	7.35718	7.22501	13.3657	15.149	11.4463	12.059
12808	NM_001282993,NM_001282994,NM_172496	Cobl	cordon-bleu WH2 repeat	38.6606	31.1539	31.9402	34.7071	28.0158	35.6848	33.4852	31.5286	-1.31781	3.40977	-3.80646	0.0326464	0.251527	-1.26336	3.44188	-4.4501	0.0292507	0.336868	1.0431	3.2468	0.591056	0.593357	0.841835	0.172581	0.119139	0.178406	3.61464	3.2165	3.27738	0.0779402	0.153979	0.0901073	3.66976	3.55953	3.04678	3.25546	3.34726	3.20062	3.25494	3.37659	10.3283	8.97742	7.51868	9.34958	9.36029	8.5177
12812	NM_016706	Coil	coilin	11.2392	13.5301	13.795	10.859	15.0295	18.2424	10.0034	9.25222	-1.01706	2.19018	-0.1653	0.883884	0.931126	-1.05763	2.16161	-1.26386	0.332718	0.55688	-1.03989	2.14961	-0.351041	0.750936	0.907285	0.255643	0.110703	0.278457	2.20241	2.17801	2.12157	0.0059243	0.255574	0.110544	2.19822	2.2066	2.27122	2.3739	1.88891	2.14873	2.21601	1.99998	3.00258	2.63447	4.0335	4.77959	2.79629	3.69922
12814	NM_007729	Col11a1	collagen, type XI, alpha 1	2.48991	6.68332	2.50108	1.61746	7.61974	6.17339	4.90799	1.59867	1.37972	1.07407	3.89865	0.0367135	0.257857	1.00336	0.869112	0.0188486	0.986568	0.992866	-1.3751	1.07707	-1.6751	0.201858	0.679654	0.200407	0.441831	0.475161	0.866697	1.33107	0.871534	0.0692801	0.188051	0.436366	0.915685	0.817708	1.5482	1.22456	1.22045	1.36299	0.722084	0.52953	0.665185	0.455205	2.04493	1.61746	1.37196	1.82727
12815	NM_001317722,NM_009926	Col11a2	collagen, type XI, alpha 2	2.03909	9.38897	3.98055	6.35313	6.07062	6.10727	4.9629	1.37349	1.41076	0.982876	10.4032	0.00196552	0.235772	1.55145	1.0349	3.0743	0.0880646	0.372955	1.09972	1.32878	0.658048	0.573852	0.832543	0.0785597	0.356053	0.360973	0.7655	1.26198	1.39912	0.0363587	0.0696395	0.354191	0.79121	0.739791	1.34193	1.21458	1.22942	1.71763	1.01768	1.46205	0.544746	0.391087	1.62919	1.60014	1.3873	2.56701
12816	NM_001290308	Col12a1	collagen, type XII, alpha 1	47.0048	46.5759	62.9536	47.8558	47.7782	59.1585	50.4159	52.5749	-1.1201	3.96006	-1.19643	0.39025	0.573878	-1.10118	3.97258	-0.765804	0.503387	0.682869	1.01719	3.89136	0.169175	0.877339	0.954906	0.202079	0.289186	0.251681	4.04272	3.87908	3.90367	0.174816	0.101367	0.230365	3.9191	4.16633	3.76655	3.96322	3.90748	3.74967	4.1685	3.79283	12.5574	14.9701	12.8224	15.4998	14.093	12.7342
12817	NM_001304757,NM_007731	Col13a1	collagen, type XIII, alpha 1	27.3694	39.8517	35.947	32.3555	36.3241	44.9014	24.5027	9.69902	1.47371	3.01271	1.06979	0.443335	0.616113	1.58597	3.06059	1.34918	0.39901	0.603886	1.07618	3.35793	0.524658	0.64154	0.86269	0.763202	0.701185	0.349658	2.74594	3.30539	3.41131	0.689883	0.326403	0.125387	3.23376	2.25812	3.40133	3.57307	2.94177	3.53847	3.40768	3.28777	7.31179	2.76168	9.7484	11.7644	6.84936	10.8958
12818	NM_181277	Col14a1	collagen, type XIV, alpha 1	31.0315	17.7617	23.0957	12.7387	20.8974	22.5547	19.8537	29.4638	-1.70478	3.02501	-16.5013	0.0248337	0.243371	-1.91994	2.92605	-4.6943	0.035145	0.338841	-1.12621	2.57742	-0.87561	0.472883	0.786088	0.0672272	0.344323	0.339197	3.43418	2.66459	2.49311	0.0633379	0.0225347	0.338448	3.38939	3.47896	2.67791	2.63857	2.67728	2.46887	2.84303	2.16744	8.29013	8.3895	5.60828	5.90943	5.54981	4.85618
12819	NM_009928	Col15a1	collagen, type XV, alpha 1	128.275	73.5537	81.7193	85.8223	119.839	117.38	109.97	55.6025	1.26041	4.87514	0.699379	0.610658	0.741427	-1.15481	4.60605	-0.432832	0.738368	0.844257	-1.45553	4.76648	-8.37095	0.00312534	0.467646	0.675886	0.680843	0.112053	4.71105	5.04494	4.50339	0.673726	0.0539946	0.0981858	5.18744	4.23465	5.10526	5.00112	5.02845	4.40203	4.51009	4.59806	34.2689	15.8322	32.1616	30.7541	30.7403	20.1101
12822	NM_001109991,NM_009929	Col18a1	collagen, type XVIII, alpha 1	156.11	118.976	205.174	175.752	178.586	148.672	163.88	107.703	1.26194	5.39346	1.42279	0.333371	0.530401	1.20089	5.35867	0.916669	0.439948	0.634866	-1.05084	5.52801	-0.330525	0.762854	0.911448	0.347932	0.450685	0.374926	5.22825	5.5639	5.49235	0.302988	0.171039	0.333639	5.44249	5.014	5.72777	5.3865	5.57741	5.11739	5.75645	5.6032	41.7051	30.6672	47.9275	38.9529	45.8101	32.5289
12823	NM_007733	Col19a1	collagen, type XIX, alpha 1	1.15165	0.927204	0.628553	0.397981	0.642909	1.42367	0.50398	0.423432	-1.10469	0.318505	-1.22528	0.361837	0.552198	-1.12988	0.297479	-1.67967	0.31446	0.542925	-1.02279	0.237866	-0.489208	0.659452	0.869955	0.176268	0.151116	0.115122	0.398327	0.254679	0.222163	0.142571	0.103652	0.0500942	0.49914	0.297514	0.211528	0.372936	0.179573	0.266951	0.231471	0.168068	0.307666	0.120567	0.172539	0.373007	0.14088	0.253504
12825	NM_009930	Col3a1	collagen, type III, alpha 1	303.303	83.7657	244.013	137.92	194.111	199.757	189.393	263.718	-1.26981	6.02026	-2.79057	0.203601	0.432119	-1.88127	5.72105	-2.15128	0.145884	0.42097	-1.48154	5.55965	-1.39382	0.297227	0.711786	0.176333	0.723987	0.704715	6.19503	5.85042	5.28332	0.171213	0.0421821	0.703451	6.3161	6.07397	5.8462	5.89456	5.81051	4.59111	5.9975	5.26136	81.028	75.0907	52.0941	52.3374	52.9419	22.9022
12826	NM_009931,NR_133670	Col4a1	collagen, type IV, alpha 1	499.047	274.116	457.706	516.4	454.696	504.322	370.081	295.026	1.41302	6.84862	1.11843	0.423296	0.600991	1.11988	6.68494	0.353391	0.766236	0.862407	-1.26176	6.9328	-1.23792	0.285964	0.709683	0.653532	0.68657	0.469335	6.60377	7.10255	6.76711	0.582326	0.296648	0.363696	7.01553	6.192	7.19391	7.34277	6.77097	6.35677	6.89489	7.04967	133.321	84.0054	122.028	132.135	103.451	74.9453
12827	NM_009932	Col4a2	collagen, type IV, alpha 2	344.049	255.42	352.901	365.274	355.387	394.121	314.12	178.006	1.63801	6.40977	1.54763	0.333636	0.530582	1.32945	6.26572	0.909429	0.516323	0.693067	-1.2321	6.62335	-1.71015	0.166639	0.673046	0.665219	0.647973	0.30497	6.06368	6.77562	6.4745	0.620233	0.240472	0.187564	6.50225	5.6251	6.8052	6.99993	6.52172	6.26402	6.53555	6.62394	91.9136	50.6853	95.3762	103.262	87.8075	69.8337
12828	NM_007734	Col4a3	collagen, type IV, alpha 3	55.9992	86.1529	66.4323	33.8595	78.2877	93.2553	94.4872	41.1052	1.55323	4.31529	3.99601	0.0578572	0.285517	1.04242	4.03919	0.149023	0.89302	0.939222	-1.49001	4.34743	-1.46984	0.267043	0.701945	0.242685	0.684418	0.677961	4.00934	4.6446	4.06928	0.183975	0.15827	0.659228	4.13943	3.87925	4.48487	4.64756	4.80137	4.63351	4.22966	3.34465	14.9603	11.7042	21.0103	24.4333	26.4125	23.5548
12829	NM_007735	Col4a4	collagen, type IV, alpha 4	90.8925	139.494	105.427	61.4699	126.153	142.473	146.165	69.8728	1.60335	4.96008	4.49839	0.0718308	0.306835	1.11496	4.70906	0.41279	0.71243	0.827296	-1.43803	5.04345	-1.44573	0.276739	0.707248	0.225164	0.644858	0.627892	4.63121	5.3123	4.7882	0.190122	0.120633	0.616195	4.76565	4.49678	5.18856	5.31877	5.42957	5.35673	4.87446	4.13343	24.2821	19.8955	33.856	37.3286	40.8583	38.1388
12830	NM_001163155,NM_007736	Col4a5	collagen, type IV, alpha 5	83.3877	122.574	104.222	85.4452	105.699	131.169	112.38	77.211	1.34647	4.83623	5.61318	0.0234316	0.243371	1.18476	4.74712	1.46899	0.276757	0.51744	-1.13649	4.96243	-1.01775	0.38922	0.749691	0.131148	0.287811	0.314136	4.6264	5.05558	4.871	0.0260134	0.128543	0.286633	4.64479	4.60801	4.9216	5.17789	5.06726	5.16269	4.86059	4.58971	22.2772	21.985	28.3666	34.3668	31.4142	33.5127
12831	NM_015734	Col5a1	collagen, type V, alpha 1	34.6844	27.9948	39.232	28.86	38.1456	43.159	30.4316	22.6459	1.03363	3.37566	0.235172	0.841423	0.902114	-1.07916	3.29648	-0.477337	0.676109	0.802917	-1.11545	3.31986	-0.923901	0.415794	0.761345	0.301641	0.355675	0.295508	3.35189	3.39961	3.24198	0.255115	0.160947	0.247833	3.53228	3.17149	3.46651	3.51631	3.216	3.05961	3.52415	3.14218	9.26601	6.44817	10.2372	11.3079	8.50669	7.65397
12832	NM_007737	Col5a2	collagen, type V, alpha 2	35.1322	16.8738	37.9334	27.0003	34.636	38.1878	28.2901	31.6991	-1.22138	3.41011	-3.97024	0.0557579	0.282654	-1.48997	3.2571	-1.83202	0.208254	0.466336	-1.21991	3.12223	-0.890281	0.45942	0.779446	0.125614	0.543838	0.557931	3.55742	3.26891	2.98213	0.0112227	0.125112	0.543722	3.54948	3.56535	3.33944	3.34283	3.12446	2.40321	3.482	3.06118	9.38565	9.02595	9.29536	10.0054	7.90808	4.61341
12833	NM_009933	Col6a1	collagen, type VI, alpha 1	96.2995	59.4242	135.28	201.689	91.7408	109.578	78.7724	66.0126	1.05821	4.67659	0.360482	0.762105	0.844533	1.31872	4.83141	0.746284	0.517625	0.693541	1.24618	4.87376	0.628014	0.58971	0.839832	0.336127	0.904045	0.875685	4.63595	4.71759	5.0351	0.285879	0.176789	0.857654	4.8381	4.43381	4.72089	4.8927	4.53917	4.10153	5.21567	5.78808	25.7266	18.7963	24.6207	28.7101	22.0196	16.247
12834	NM_001347207,NM_146007	Col6a2	collagen, type VI, alpha 2	158.289	119.578	191.024	360.065	150.577	167.455	145.362	100.3	1.22933	5.34026	1.08791	0.463832	0.632111	1.51501	5.48488	1.18313	0.322867	0.549498	1.23239	5.63998	0.697803	0.555846	0.824354	0.390433	0.835069	0.748253	5.19339	5.49127	5.79272	0.38072	0.0865462	0.743231	5.4626	4.92418	5.4626	5.58851	5.4227	5.12329	5.66237	6.59251	42.2871	28.5594	40.4108	43.8741	40.6338	32.6934
12835	NM_001243008,NM_001243009	Col6a3	collagen, type VI, alpha 3	67.7962	30.4478	56.6904	88.7295	50.8416	51.9137	45.8304	48.7062	-1.33924	4.00694	-2.69558	0.213733	0.439493	-1.21215	4.08204	-0.610008	0.59336	0.745415	1.10485	3.87302	0.335231	0.769115	0.914855	0.222808	0.772954	0.743226	4.22318	3.80177	3.94561	0.217621	0.0477968	0.741687	4.37706	4.0693	3.85695	3.77515	3.7732	3.17186	4.01456	4.65042	18.1119	13.8685	13.6445	13.6016	12.8112	8.32465
12836	NM_007738	Col7a1	collagen, type VII, alpha 1	2.26566	7.93638	5.09195	7.12521	8.67223	11.1792	7.32728	1.12705	1.9019	1.12051	7.50517	0.0244979	0.243371	1.61691	1.0393	4.43948	0.0244103	0.335976	-1.17626	1.55489	-1.77753	0.169557	0.674367	0.186183	0.249007	0.228209	0.748953	1.6764	1.44219	0.149314	0.111218	0.199273	0.854534	0.643372	1.66718	1.79194	1.57007	1.54715	1.21238	1.56705	0.605276	0.320914	2.32739	2.92899	2.04823	2.16986
12837	NM_007739	Col8a1	collagen, type VIII, alpha 1	14.9862	17.8964	26.8455	15.4398	14.2541	17.1342	12.9574	14.8689	-1.30731	2.406	-3.68126	0.123436	0.360669	1.02085	2.6219	0.133548	0.902893	0.94485	1.33457	2.4197	2.04652	0.16911	0.674367	0.153056	0.373366	0.352394	2.60706	2.22045	2.63683	0.139008	0.0640539	0.346524	2.50876	2.70535	2.20634	2.29038	2.16463	2.4792	3.03414	2.39714	4.0036	4.23376	3.82541	4.48924	3.62203	4.89301
12839	NM_001290691,NM_007740	Col9a1	collagen, type IX, alpha 1	3.18125	1.5436	0.847731	0.224432	0.447681	0.903732	0.508968	1.38356	-1.64624	0.420067	-4.22203	0.137782	0.37428	-1.55934	0.497843	-3.33778	0.103898	0.386095	1.05572	0.229171	0.804877	0.493848	0.796081	0.242538	0.287055	0.168355	0.912539	0.193368	0.271602	0.237572	0.0488246	0.16112	1.08053	0.74455	0.151829	0.247149	0.181127	0.423895	0.288002	0.10291	0.849877	0.393954	0.120146	0.236782	0.142274	0.42203
12841	NM_009936	Col9a3	collagen, type IX, alpha 3	12.2453	6.39071	9.68228	7.47212	8.2445	17.1499	8.44165	10.6266	-1.36089	2.08307	-2.08333	0.166819	0.398187	-1.66405	1.9149	-4.9543	0.03162	0.338841	-1.22277	1.72145	-1.1347	0.327426	0.722851	0.368142	0.254766	0.4429	2.31717	1.87262	1.58247	0.04623	0.365228	0.250537	2.28448	2.34986	1.61917	2.29126	1.70744	1.31912	1.81785	1.61045	3.27135	3.0258	2.2126	4.49335	2.35974	1.74727
12842	NM_007742	Col1a1	collagen, type I, alpha 1	108.265	43.171	117.268	66.8506	95.5106	98.6249	84.7257	60.7729	1.04258	4.68964	0.181238	0.885266	0.931642	-1.2802	4.47793	-0.690798	0.540502	0.70921	-1.33472	4.50674	-1.04511	0.403981	0.756281	0.470977	0.830468	0.690318	4.65966	4.71982	4.30329	0.466346	0.0658859	0.687167	4.98942	4.3299	4.77868	4.73215	4.64864	3.64537	5.01638	4.24811	28.9233	17.3044	25.6324	25.8402	23.6838	11.8033
12843	NM_007743	Col1a2	collagen, type I, alpha 2	142.657	75.1425	166.158	105.869	120.319	106.355	114.253	111.466	-1.1241	5.09797	-1.07674	0.404341	0.585843	-1.18623	5.05836	-0.738453	0.520446	0.695702	-1.05527	4.97533	-0.244612	0.82692	0.936578	0.236851	0.562464	0.549587	5.18306	5.01429	4.93667	0.18764	0.144532	0.530242	5.31574	5.05038	5.11079	4.84812	5.08396	4.4341	5.49082	4.8851	38.1111	31.7386	32.2904	27.8656	31.9378	20.5445
12845	NM_016685	Comp	cartilage oligomeric matrix protein	0.752916	0.87642	5.33394	3.97429	2.56167	2.21984	1.29701	1.0657	1.06407	0.52597	0.562379	0.640197	0.762217	1.29449	0.64285	1.10598	0.358178	0.574252	1.21655	0.69993	0.89246	0.456753	0.778377	0.238683	0.566516	0.548838	0.483077	0.572671	0.855467	0.195815	0.136477	0.531598	0.344615	0.62154	0.714105	0.56215	0.441759	0.250918	1.24987	1.06562	0.201143	0.303447	0.687481	0.581608	0.362559	0.23962
12846	NM_001111062,NM_001111063,NM_007744	Comt	catechol-O-methyltransferase	100.935	78.9088	99.5246	88.1593	93.2011	82.3582	99.9494	95.9318	-1.13196	4.79224	-1.45851	0.278524	0.490115	-1.18093	4.76101	-2.89517	0.0939666	0.3779	-1.04326	4.67301	-0.417343	0.700778	0.887201	0.211813	0.142728	0.253593	4.88249	4.70367	4.64256	0.0215231	0.210717	0.141095	4.89771	4.86727	4.74485	4.4754	4.89075	4.50326	4.78538	4.63904	26.965	27.3155	25.0126	21.5782	27.9394	21.5742
12847	NM_009938	Copa	coatomer protein complex subunit alpha	266.964	227.066	229.621	236.254	282.72	255.866	264.674	333.726	1.07387	6.30366	0.89974	0.471975	0.638227	-1.19409	6.12316	-2.30358	0.173812	0.443693	-1.2823	6.17331	-4.39455	0.0120471	0.579856	0.172656	0.1663	0.141389	6.25245	6.35528	5.99655	0.136885	0.105227	0.0944354	6.15566	6.34925	6.4763	6.30415	6.28538	6.07856	5.8933	6.01778	71.3201	95.0248	75.8744	67.038	73.9856	62.0816
12848	NM_001285507,NM_001285512,NM_001285513,NM_009939	Cops2	COP9 signalosome subunit 2	60.6144	36.6666	51.6551	50.9006	45.0423	45.8077	52.3507	85.8613	-1.66567	4.09867	-2.72123	0.164593	0.396539	-1.68601	4.08908	-2.57917	0.137668	0.414136	-1.01221	3.73835	-0.093163	0.930759	0.974174	0.397369	0.441036	0.325512	4.48321	3.74711	3.7296	0.351039	0.186209	0.266991	4.23499	4.73143	3.68775	3.59782	3.95576	3.42147	3.89245	3.87488	16.1933	24.448	12.0881	12.0018	14.6338	10.0249
12850	NM_001304758,NM_009940	Coq7	demethyl-Q 7	52.1443	24.0688	35.9639	30.2621	32.7443	24.233	40.9844	41.193	-1.69546	3.5629	-2.80096	0.0880494	0.326421	-1.75158	3.53667	-4.43445	0.0244716	0.335976	-1.0331	3.17878	-0.153827	0.886529	0.958305	0.463544	0.304615	0.528935	3.96404	3.20236	3.15538	0.11809	0.448249	0.280793	4.04754	3.88053	3.25988	2.72812	3.61907	2.853	3.40791	3.20523	13.9305	11.7292	8.78768	6.34917	11.4566	6.58058
12856	NM_001017429	Cox17	cytochrome c oxidase assembly protein 17	158.323	87.5522	127.305	122.575	144.62	95.2125	114.917	165.91	-1.36065	5.27606	-2.06946	0.166364	0.397596	-1.45566	5.22503	-3.39989	0.0652087	0.356292	-1.06983	5.00966	-0.372221	0.730241	0.898726	0.369815	0.273202	0.453164	5.50288	5.05859	4.96121	0.0549791	0.365706	0.267613	5.46401	5.54176	5.40504	4.67628	5.09446	4.65358	5.14035	5.08969	42.2963	47.2411	38.812	24.9461	32.1232	23.9374
12857	NM_001293559,NM_009941	Cox4i1	cytochrome c oxidase subunit IV isoform 1	738.635	326.527	643.849	488.843	483.421	337.804	548.94	806.619	-1.22948	7.31305	-1.54691	0.261907	0.476936	-1.37837	7.22841	-1.94119	0.19172	0.45564	-1.12109	7.08261	-0.537899	0.620368	0.853994	0.333715	0.413075	0.53101	7.46359	7.16554	7.00063	0.00349072	0.333696	0.41306	7.46112	7.46606	7.30599	6.78458	7.40606	6.59812	7.42348	6.9803	197.328	229.676	129.737	88.5063	153.448	89.2749
12858	NM_007747	Cox5a	cytochrome c oxidase subunit Va	200.808	99.6135	159.118	161.349	114.367	112.12	140.978	216.707	-1.63595	5.4603	-4.81277	0.0265696	0.244247	-1.48832	5.53262	-2.6915	0.102803	0.385117	1.09919	5.18454	0.546509	0.617695	0.852954	0.250752	0.365866	0.43242	5.82689	5.11676	5.2532	0.069811	0.240838	0.359144	5.77753	5.87625	5.03455	4.9278	5.38794	4.83963	5.43347	5.48651	53.6462	61.7048	30.6929	29.376	39.4082	27.2351
12859	NM_009942	Cox5b	cytochrome c oxidase subunit Vb	563.304	398.864	422.298	392.315	443.442	440.285	517.564	533.44	1.09208	7.1437	1.26131	0.379045	0.565583	-1.22263	6.93393	-2.98668	0.169687	0.439528	-1.33521	6.99588	-8.38028	0.00157273	0.464196	0.147986	0.140471	0.0862	7.08044	7.20752	6.79045	0.13077	0.0692753	0.051297	7.17291	6.98798	7.16236	7.17291	7.28728	6.84603	6.78039	6.74493	150.488	151.891	119.008	115.357	144.677	109.052
12861	NM_007748	Cox6a1	cytochrome c oxidase subunit VIa polypeptide 1	485.11	308.965	422.898	357.121	420.937	308.442	417.816	465.549	1.00396	6.89132	0.0350056	0.974358	0.985726	-1.20258	6.7541	-1.97812	0.177217	0.445002	-1.20734	6.75689	-1.83763	0.150517	0.666987	0.26116	0.207189	0.256211	6.88847	6.89417	6.62235	0.150811	0.213216	0.142068	6.99511	6.78183	7.0672	6.65598	6.95934	6.50935	6.78183	6.57586	129.598	132.56	112.968	80.8133	116.794	84.4732
12862	NM_009943	Cox6a2	cytochrome c oxidase subunit VIa polypeptide 2	8.1906	22.0175	6.52204	9.64048	13.6011	8.09159	14.9658	19.8514	-1.37787	2.2037	-0.732739	0.564016	0.708099	-1.35213	2.21875	-0.629961	0.595341	0.746755	1.01903	1.99813	0.0579186	0.956928	0.983384	0.931328	1.05095	0.81346	2.44702	1.98458	2.01178	0.809364	0.460763	0.670384	1.87471	3.01932	2.15908	1.46205	2.3326	2.74163	1.42346	1.87025	2.18814	5.65247	3.65015	2.12004	4.18346	6.01974
12864	NM_053071	Cox6c	cytochrome c oxidase subunit VIc	615.794	225.777	392.248	304.546	225.363	209.954	363.024	698.587	-2.03597	6.75848	-4.36012	0.0461326	0.270913	-1.8767	6.82157	-5.0701	0.0329265	0.338841	1.08486	6.32353	0.401411	0.710066	0.891314	0.406404	0.308867	0.507063	7.29076	6.26505	6.38256	0.0415334	0.404276	0.306062	7.2614	7.32013	6.08131	5.98528	6.72856	6.06597	6.67687	6.40485	164.511	198.915	60.4813	55.009	101.478	61.729
12865	NM_009944	Cox7a1	cytochrome c oxidase subunit VIIa 1	59.8485	30.6944	11.4609	18.9395	26.3979	44.6164	29.3082	92.6085	-2.42899	3.82362	-3.66996	0.0868052	0.324677	-3.76005	3.43111	-4.2075	0.0272412	0.336868	-1.54799	2.90441	-1.65688	0.196638	0.677535	0.523017	0.726023	0.659	4.51701	3.23666	2.60626	0.428003	0.300599	0.586449	4.21437	4.81966	2.97572	3.56535	3.16891	3.18072	2.00852	2.62955	15.9887	26.3692	7.08446	11.6897	8.19267	8.39207
12866	NM_009945	Cox7a2	cytochrome c oxidase subunit VIIa 2	312.917	114.112	205.177	149.647	152.018	114.179	169.47	347.381	-2.04084	5.84018	-5.06931	0.0350174	0.256231	-1.97754	5.86495	-4.7839	0.0392006	0.340332	1.03201	5.37091	0.158242	0.881935	0.956671	0.350937	0.355468	0.497541	6.37739	5.34823	5.39368	0.0313662	0.349533	0.354081	6.35521	6.39957	5.47306	4.95341	5.6182	5.05038	5.75763	5.37303	83.5964	98.9129	40.7974	29.9154	47.3728	31.1992
12867	NM_007749	Cox7c	cytochrome c oxidase subunit VIIc	354.675	176.611	230.133	199.736	192.502	161.704	228.688	457.876	-1.78187	6.22065	-4.4011	0.0225979	0.243357	-1.80662	6.21	-7.67631	0.0308887	0.336868	-1.01389	5.80793	-0.117016	0.915893	0.967524	0.312934	0.165605	0.294575	6.65129	5.81789	5.79799	0.138885	0.280426	0.0901994	6.55308	6.74949	5.83233	5.53053	6.09082	5.72568	5.89906	5.76923	94.7523	130.375	51.6622	42.3674	63.9264	48.2868
12868	NM_007750	Cox8a	cytochrome c oxidase subunit VIIIa	665.759	302.344	460.776	370.523	413.48	299.009	466.562	628.678	-1.27729	7.08385	-1.86061	0.169573	0.400772	-1.4972	6.96538	-3.90497	0.0302968	0.336868	-1.17217	6.79395	-1.07574	0.347742	0.728819	0.318758	0.245503	0.369004	7.26259	6.90951	6.68033	0.113388	0.297908	0.217749	7.34277	7.18241	7.04386	6.56809	7.11658	6.48011	6.91215	6.64873	177.859	179.009	110.967	78.3418	130.421	82.6631
12869	NM_007751	Cox8b	cytochrome c oxidase subunit VIIIb	150.98	40.352	28.3845	25.746	36.8376	36.5783	57.9626	174.118	-3.71529	4.45041	-7.04104	0.00988431	0.235772	-4.84	4.2082	-11.7268	0.0015024	0.333944	-1.30273	3.40715	-1.26767	0.282917	0.709683	0.455267	0.321284	0.521298	5.49673	3.60326	3.22172	0.139177	0.433472	0.289574	5.39832	5.59514	3.42257	3.28936	4.09784	3.55191	3.10231	3.01095	40.3347	49.5782	9.88619	9.58369	16.2026	11.0325
12870	NM_001276248,NM_001276250,NM_007752	Cp	ceruloplasmin	120.961	129.099	198.537	158.385	107.671	123.273	109.849	134.07	-1.1245	5.10179	-2.06428	0.220671	0.444002	1.21746	5.32718	1.83105	0.168967	0.43828	1.36903	5.23953	3.22523	0.0714907	0.645988	0.121098	0.258063	0.243358	5.18713	5.01785	5.471	0.104972	0.0603788	0.235749	5.1129	5.26136	4.95396	5.07396	5.02563	5.24222	5.71315	5.45764	32.315	38.1749	28.8961	32.298	30.7066	35.2966
12874	NM_007754	Cpd	carboxypeptidase D	82.9686	53.9988	74.1267	56.2782	58.438	55.6221	57.1857	68.8461	-1.47298	4.27146	-5.4869	0.0233475	0.243357	-1.358	4.3336	-2.88752	0.0647538	0.356292	1.08467	4.05943	0.802077	0.482645	0.792055	0.157868	0.252867	0.253215	4.55996	4.00122	4.11848	0.111235	0.112023	0.227087	4.63861	4.4813	4.05084	3.87296	4.07986	3.95809	4.37833	4.01902	22.1652	19.6032	15.6832	14.5733	15.9854	14.7637
12876	NM_013494	Cpe	carboxypeptidase E	74.9718	58.2876	50.879	45.1068	65.1398	44.8066	56.2094	67.6576	-1.45123	4.20743	-2.74714	0.107108	0.345979	-1.5123	4.17562	-5.63829	0.0234792	0.333944	-1.04208	3.91751	-0.270815	0.803869	0.926992	0.337837	0.181621	0.380321	4.48464	3.94735	3.88789	0.0351832	0.336	0.178181	4.50951	4.45976	4.21566	3.5705	4.0559	4.07436	3.86995	3.71936	20.0289	19.2647	17.4818	11.7396	15.7125	15.9363
12877	NM_001252525,NM_001252526,NM_007755	Cpeb1	cytoplasmic polyadenylation element binding protein 1	27.3674	78.8528	85.4523	86.4408	62.4425	62.7902	59.2509	21.4907	1.91453	3.61219	14.0239	0.0133913	0.235772	2.61849	3.80549	20.5206	0.00633199	0.333944	1.36769	4.33093	10.2478	0.000520489	0.417488	0.0992062	0.100943	0.0763524	3.17395	4.11094	4.56269	0.0842661	0.0523553	0.0555753	3.23354	3.11437	4.15159	4.05186	4.12937	4.50155	4.57637	4.61014	7.31125	6.11923	16.7579	16.4513	16.5627	21.5589
12879	NM_001004455,NM_001161807,NM_138686	Cys1	cystin 1	1.02286	7.42744	4.30502	3.55669	2.7435	2.63874	1.31131	1.93693	-1.05216	0.654318	-0.289048	0.811765	0.880866	1.40053	0.902886	1.73335	0.237703	0.487556	1.47359	0.85369	3.19018	0.0435768	0.645988	0.370266	0.423883	0.303679	0.692025	0.618666	1.178	0.335077	0.157545	0.259615	0.45509	0.92896	0.75566	0.653828	0.446511	1.47282	1.07758	0.983585	0.27326	0.551518	0.736281	0.691363	0.366557	2.03072
12890	NM_009946	Cplx2	complexin 2	113.487	79.8195	82.2768	64.6729	99.4197	115.509	68.5657	56.2235	1.05128	4.68064	0.163417	0.889575	0.934158	-1.17283	4.52825	-0.560418	0.665244	0.795423	-1.23297	4.56328	-1.37529	0.260663	0.69894	0.653556	0.589707	0.380513	4.6447	4.71685	4.41471	0.561293	0.334792	0.180844	5.0416	4.24781	4.83858	4.97374	4.33822	4.52039	4.51784	4.20589	30.3184	16.009	26.6815	30.2639	19.1665	21.8232
12892	NM_007757	Cpox	coproporphyrinogen oxidase	21.4088	17.5594	24.6172	29.2655	21.482	19.7641	22.6687	26.347	-1.37372	2.89842	-1.91606	0.235784	0.457381	-1.22169	2.98858	-0.963683	0.415376	0.616079	1.12445	2.76173	0.721129	0.523638	0.809029	0.354261	0.47286	0.406435	3.13651	2.67841	2.84763	0.303239	0.183158	0.362825	2.92208	3.35093	2.71404	2.48006	2.84114	2.45049	2.93065	3.16175	5.71941	7.50202	5.76519	5.17829	6.33669	4.80086
12894	NM_013495	Cpt1a	carnitine palmitoyltransferase 1a, liver	105.269	69.6405	102.712	70.897	84.3343	86.0963	94.5336	89.4619	-1.16311	4.75084	-1.84464	0.177637	0.409024	-1.28587	4.67619	-1.9077	0.159391	0.431041	-1.10554	4.57014	-0.769408	0.499964	0.79812	0.185833	0.317974	0.325867	4.86108	4.64309	4.49834	0.12135	0.140741	0.293907	4.94689	4.77528	4.59334	4.53398	4.80195	4.32533	4.83769	4.33198	28.1228	25.4733	22.633	22.5576	26.4254	19.0402
12895	NM_009948	Cpt1b	carnitine palmitoyltransferase 1b, muscle	30.6253	35.1038	13.2794	16.4611	30.772	22.8041	33.2565	35.8552	-1.40041	3.29065	-1.80921	0.170558	0.401614	-1.83428	3.07392	-2.20281	0.123413	0.399659	-1.30982	2.85536	-0.942073	0.411785	0.759306	0.432166	0.666338	0.71587	3.54252	3.05668	2.66731	0.243213	0.357233	0.620366	3.37055	3.7145	3.17815	2.65455	3.33733	3.36277	2.1709	2.46826	8.18162	10.2094	8.25836	5.97477	9.29635	9.59763
12896	NM_009949	Cpt2	carnitine palmitoyltransferase 2	45.635	21.5315	27.2583	19.5527	27.4371	35.3224	30.5921	39.8944	-1.6269	3.49531	-9.57979	0.00691874	0.235772	-2.06958	3.29781	-8.58045	0.0114847	0.333944	-1.2721	2.98318	-2.48007	0.0832818	0.645988	0.125506	0.21096	0.242492	3.86396	3.16184	2.81462	0.0269589	0.122576	0.20923	3.88302	3.8449	3.02072	3.24188	3.22291	2.71278	3.05528	2.67581	12.1915	11.3595	7.36337	9.25464	8.55157	5.88686
12905	NM_001330138,NM_001330141,NM_001330175,NM_009950	Cradd	CASP2 and RIPK1 domain containing adaptor with death domain	17.3751	13.9591	13.7537	12.0452	16.6423	10.7042	11.2983	12.3443	-1.44764	2.3062	-2.56722	0.0894012	0.328239	-1.33874	2.36866	-4.28496	0.108035	0.389326	1.08134	2.11039	0.597658	0.607716	0.847709	0.347907	0.142573	0.326959	2.58843	2.05473	2.16755	0.131271	0.322191	0.055632	2.68126	2.49561	2.39121	1.74904	2.02395	2.18616	2.2115	2.105	4.6418	3.5149	4.46633	2.80456	3.15826	3.81652
12908	NM_007760	Crat	carnitine acetyltransferase	53.8507	38.7951	39.2431	30.8974	37.8111	36.0674	39.036	44.4453	-1.52116	3.71529	-5.87221	0.0099271	0.235772	-1.52782	3.71187	-5.34392	0.0130859	0.333944	-1.00438	3.42185	-0.0496794	0.962813	0.985696	0.167508	0.18835	0.219825	4.03017	3.425	3.4187	0.0872115	0.143014	0.166943	4.09184	3.9685	3.45559	3.26917	3.55025	3.50451	3.52528	3.2263	14.3863	12.6553	10.1475	9.44984	10.9119	10.6069
12909	NM_007761	Crcp	calcitonin gene-related peptide-receptor component protein	20.7378	20.0529	26.1769	21.1871	24.4857	20.7488	27.0681	22.131	-1.1397	2.92101	-0.92896	0.423292	0.600991	-1.16008	2.90778	-1.26291	0.319769	0.547197	-1.01788	2.8154	-0.135158	0.899764	0.962604	0.32651	0.263062	0.327646	3.01686	2.82821	2.80264	0.185011	0.269035	0.187009	2.88604	3.14769	2.88075	2.53678	3.0671	2.6301	3.00136	2.77647	5.54015	6.30156	6.57129	5.43627	7.56647	5.48261
12912	NM_001037726,NM_009952,NM_133828	Creb1	cAMP responsive element binding protein 1	32.9293	37.1953	36.7621	42.4255	29.6884	38.948	31.3736	44.612	-1.38326	3.47931	-1.78601	0.297586	0.50384	-1.16351	3.61032	-0.840457	0.541813	0.710019	1.18886	3.37563	2.61774	0.0598196	0.645988	0.377445	0.373029	0.165139	3.72121	3.25314	3.50273	0.356612	0.123663	0.109446	3.46905	3.97337	3.12648	3.37357	3.25938	3.4433	3.43585	3.62903	8.79715	12.7028	7.96755	10.2046	8.77002	10.1695
12913	NM_013497	Creb3	cAMP responsive element binding protein 3	86.7297	79.2828	95.2208	106.192	94.077	95.6062	83.5817	86.0861	-1.02039	4.70278	-0.684872	0.547572	0.69611	-1.00826	4.71142	-0.106877	0.92421	0.955841	1.01203	4.69686	0.148437	0.893184	0.960052	0.0714701	0.191579	0.201338	4.71736	4.68824	4.70549	0.0252318	0.066868	0.18991	4.69952	4.73521	4.75791	4.68221	4.62458	4.50899	4.71944	4.88804	23.17	24.512	25.2477	25.0493	23.364	21.6765
12914	NM_001025432	Crebbp	CREB binding protein	72.0054	113.701	95.723	113.573	105.088	117.41	96.2262	51.7106	1.53175	4.59642	3.8028	0.127448	0.365599	1.53609	4.59833	3.41249	0.0877142	0.372609	1.00283	4.91634	0.037412	0.97249	0.990758	0.234325	0.274212	0.18893	4.29911	4.9143	4.91838	0.217263	0.087779	0.1673	4.45274	4.14548	4.91439	5.00203	4.82647	5.04385	4.72843	4.98284	19.2364	14.724	28.2027	30.7619	26.8986	31.0867
12915	NM_017406	Atf6b	activating transcription factor 6 beta	35.0774	42.0856	38.419	51.4276	64.0693	60.5233	58.1811	29.4515	1.49856	3.79389	8.83291	0.00321577	0.235772	1.11349	3.59001	1.27925	0.312936	0.542039	-1.34582	3.87672	-3.32357	0.0475767	0.645988	0.10897	0.207054	0.223303	3.51331	4.09688	3.66839	0.0494059	0.0971266	0.201073	3.54824	3.47837	4.1916	3.99751	4.10153	3.6129	3.50089	3.89138	9.37101	8.38598	17.1945	15.8574	16.2637	11.5065
12916	NM_001110850,NM_001110851,NM_001110852,NM_001110853,NM_001110854,NM_001110855,NM_001110856,NM_001110857,NM_001110858,NM_001110859,NM_001271503,NM_001271504,NM_001271505,NM_001271506,NM_001311066,NM_001311067,NM_013498,NR_073193	Crem	cAMP responsive element modulator	24.8955	42.2462	30.2415	67.313	35.542	38.1583	39.2458	28.2791	1.1103	3.34677	0.870084	0.509686	0.667292	1.33279	3.4732	1.18495	0.326719	0.553403	1.20039	3.5524	0.827217	0.488491	0.79466	0.254575	0.58439	0.551728	3.27215	3.42309	3.68659	0.225739	0.117686	0.53903	3.11253	3.43177	3.36924	3.34197	3.55807	3.61952	3.18424	4.25602	6.6509	8.05215	9.53851	9.99765	10.9706	11.5504
12925	NM_007763	Crip1	cysteine-rich protein 1 (intestinal)	531.142	356.205	1087.83	793.632	439.507	534.339	470.356	657.801	1.05768	7.20503	0.647419	0.563741	0.708037	1.29574	7.3492	0.870775	0.471833	0.659055	1.22508	7.39058	0.670854	0.564765	0.828243	0.205445	0.740352	0.756167	7.16469	7.24559	7.53847	0.0962796	0.181488	0.734065	7.09661	7.23277	7.14844	7.45497	7.13336	6.72321	8.14702	7.74516	141.896	187.301	117.952	139.999	131.481	97.3892
12927	NM_001198839,NM_009954	Bcar1	breast cancer anti-estrogen resistance 1	48.9284	58.8353	74.8546	106.73	79.8578	71.3019	70.3284	31.8417	1.52896	4.06514	2.86784	0.165505	0.397132	1.61252	4.10059	2.23616	0.11434	0.391935	1.05465	4.42116	0.311131	0.780587	0.920347	0.311423	0.49517	0.427379	3.77039	4.38294	4.45971	0.282422	0.131233	0.406732	3.97009	3.57069	4.51855	4.25657	4.37369	4.08876	4.39573	4.89464	13.0713	9.06656	21.4317	18.6814	19.6593	16.086
12928	NM_001277219,NM_001277221,NM_133656	Crk	v-crk avian sarcoma virus CT10 oncogene homolog	60.4038	53.8103	70.2571	77.6841	53.8075	58.6283	57.1389	78.5802	-1.3575	4.20228	-2.16472	0.255869	0.472736	-1.14183	4.3318	-0.773028	0.517147	0.693343	1.18888	4.11049	1.61229	0.228233	0.689875	0.291686	0.380029	0.268141	4.42854	3.98758	4.23718	0.280716	0.0792408	0.256165	4.23004	4.62703	3.93584	3.94809	4.07881	3.95386	4.30524	4.45245	16.137	22.3748	14.4405	15.3609	15.9723	14.7121
12929	NM_001277231,NM_007764	Crkl	v-crk avian sarcoma virus CT10 oncogene homolog-like	36.6091	34.5883	41.991	42.4669	34.9495	39.4344	40.4248	34.4184	-1.1366	3.53885	-2.23147	0.126112	0.364008	-1.07314	3.58114	-1.026	0.396659	0.601917	1.05914	3.48889	0.682917	0.533621	0.813688	0.139902	0.16903	0.210226	3.63242	3.44769	3.53058	0.044433	0.132658	0.163085	3.601	3.66384	3.35151	3.39253	3.59903	3.34235	3.61963	3.62975	9.78021	9.80025	9.3795	10.332	11.3001	9.45668
12931	NM_018827	Crlf1	cytokine receptor-like factor 1	3.2573	1.03769	4.00501	5.26243	1.03396	1.29418	1.63294	3.37672	-1.75569	0.699005	-6.04565	0.0373169	0.257991	-1.26854	1.02859	-1.07244	0.374988	0.587322	1.38402	0.592058	1.53176	0.253726	0.696494	0.201874	0.542048	0.530176	1.21439	0.402349	0.871216	0.163527	0.118372	0.516792	1.09876	1.33002	0.328491	0.339675	0.538882	0.296242	1.0204	1.29701	0.870194	0.961483	0.277486	0.339082	0.456462	0.283713
12933	NM_001136058,NM_007765	Crmp1	collapsin response mediator protein 1	2.06903	1.95168	1.35827	1.99738	2.85339	2.41215	2.85313	0.922139	1.04031	0.708501	0.409232	0.729086	0.822372	-1.11636	0.595896	-1.19662	0.395151	0.60083	-1.16137	0.620356	-2.47487	0.0721026	0.645988	0.208628	0.195264	0.151045	0.680566	0.737583	0.52176	0.171521	0.11877	0.0933185	0.80185	0.559282	0.781006	0.603212	0.828531	0.513971	0.43258	0.618728	0.552747	0.262569	0.765771	0.631994	0.797549	0.533603
12934	NM_009955	Dpysl2	dihydropyrimidinase-like 2	393.707	402.95	539.265	375.296	371.602	408.855	375.369	284.27	1.38851	6.65488	1.75322	0.301235	0.506727	1.39056	6.6559	1.62708	0.278479	0.518865	1.00147	6.89692	0.0136891	0.989901	0.997112	0.389412	0.434937	0.268215	6.42232	6.89586	6.89798	0.366656	0.131168	0.233953	6.68159	6.16306	6.84974	7.04386	6.79399	6.86044	7.14844	6.68507	105.18	80.9427	99.7278	107.122	104.929	110.17
12942	NM_009960	Pcdha11	protocadherin alpha 11	0.080401	0.316261	0.194356	0.169374	1.04612	0.585131	0.670267	0.032854	1.15418	0.0941307	4.14564	0.0508645	0.277818	1.03076	0.0540192	5.20516	0.0205003	0.333944	-1.11974	0.139619	-3.27287	0.0791741	0.645988	0.0862139	0.0131883	0.0863511	0.0364195	0.243292	0.0801239	0.00866767	0.0857771	0.00994001	0.0425485	0.0302905	0.33211	0.160919	0.236848	0.0914207	0.0727174	0.0762336	0.021479	0.009355	0.280749	0.153307	0.187363	0.086468
12943	NM_009961	Pcdha10	protocadherin alpha 10	0.297088	0.64645	1.38247	0.280572	0.549355	0.59104	0.654555	0.537301	-1.04111	0.220329	-0.530192	0.684725	0.792964	1.00016	0.251408	0.00155887	0.998875	0.999507	1.04127	0.220428	0.597318	0.606383	0.847379	0.15637	0.224823	0.169172	0.251296	0.193179	0.25152	0.152279	0.035533	0.165398	0.143618	0.358973	0.184915	0.162506	0.232116	0.188237	0.439216	0.127107	0.079368	0.15299	0.147432	0.154855	0.182971	0.176744
12946	NM_013499	Cr1l	complement component (3b/4b) receptor 1-like	124.64	100.872	104.258	98.7623	128.637	107.57	110.838	127.97	-1.09545	5.11014	-1.21154	0.336581	0.532637	-1.26227	5.0055	-9.85279	0.0106267	0.333944	-1.15229	4.9415	-1.91697	0.187023	0.675949	0.185929	0.052016	0.184772	5.17632	5.0448	4.8403	0.0395872	0.181665	0.033742	5.14833	5.20432	5.22751	4.8642	5.0427	4.8585	4.86105	4.80137	33.2979	36.4379	34.5226	28.1839	30.9831	27.579
12950	NM_013500	Hapln1	hyaluronan and proteoglycan link protein 1	0.534171	0.17542	0.179117	0.207802	0.409274	0.2349	0.119604	0.425493	-1.14055	0.151085	-4.92657	0.0170254	0.235772	-1.15018	0.139675	-7.13649	0.0310327	0.337174	-1.00845	0.0772263	-0.371387	0.736313	0.900392	0.0619827	0.0423439	0.0566172	0.273259	0.0835344	0.0713945	0.0348522	0.051256	0.0240485	0.248615	0.297904	0.141004	0.0670505	0.0425485	0.048354	0.0694915	0.096338	0.142705	0.121154	0.109838	0.061545	0.033434	0.047961
12952	NM_007771	Cry1	cryptochrome 1 (photolyase-like)	6.03982	13.1475	20.5055	23.6279	10.3035	11.3719	8.84995	6.85697	1.02799	1.78312	0.234405	0.852208	0.909615	1.74458	2.12721	2.75493	0.0704505	0.359945	1.69709	2.1511	3.18877	0.083586	0.645988	0.24148	0.475958	0.414473	1.76332	1.80314	2.5662	0.237761	0.0422141	0.412317	1.5952	1.93144	1.83974	1.81271	1.75696	2.10874	2.68068	2.90918	1.61355	1.95244	2.76519	2.97949	2.47387	3.59462
12953	NM_009963	Cry2	cryptochrome 2 (photolyase-like)	31.1933	78.839	72.8527	31.8392	28.7456	45.6291	33.7333	14.3622	1.24176	3.18552	0.792925	0.544261	0.693847	2.01014	3.50076	1.88654	0.163161	0.433929	1.61879	3.67661	1.66892	0.209024	0.683864	0.576329	0.849594	0.7212	3.03316	3.34554	4.04045	0.516641	0.255415	0.674457	3.39848	2.66784	3.08353	3.59381	3.35926	4.50137	4.35364	3.26634	8.33335	4.08948	7.71454	11.955	9.42963	21.5552
12955	NM_001289782,NM_001289784,NM_001289785,NM_009964	Cryab	crystallin, alpha B	199.224	197.044	314.545	285.053	184.596	228.304	215.475	186.886	1.17768	5.84456	2.19668	0.132485	0.369989	1.36782	5.94943	2.80318	0.0948703	0.378692	1.16145	6.07073	1.16111	0.320467	0.721799	0.182051	0.276568	0.322113	5.72777	5.96372	6.17966	0.0542038	0.173794	0.271205	5.7661	5.68945	5.77603	6.11907	5.99607	5.86758	6.35825	6.31314	53.2232	53.2136	49.5405	59.8168	60.2329	53.8733
12962	NM_001159650,NM_021352	Crybb3	crystallin, beta B3	2.15992	11.5471	5.58081	5.62237	9.43793	6.68391	5.093	1.19381	1.60663	1.03596	3.84028	0.0366346	0.257857	1.72432	1.07219	3.45431	0.0549325	0.352163	1.07325	1.48309	0.380929	0.724055	0.896899	0.298778	0.386551	0.463716	0.748938	1.43298	1.53496	0.108761	0.27828	0.370935	0.825844	0.672033	1.7533	1.2948	1.25083	1.96125	1.28572	1.35792	0.577027	0.339924	2.53288	1.75122	1.42367	3.15707
12970	NM_009967	Crygs	crystallin, gamma S	3.84456	3.30597	7.42251	5.5454	2.44433	0.419807	2.52896	1.36954	-1.37445	0.713928	-1.45032	0.266552	0.480857	1.19268	1.09909	0.777152	0.504031	0.683442	1.63928	0.801246	2.37274	0.0769693	0.645988	0.491842	0.512431	0.520521	0.979317	0.520458	1.23352	0.341725	0.353741	0.38185	1.22095	0.737681	0.684503	0.114476	0.762393	0.808624	1.54798	1.34395	1.02708	0.389962	0.655991	0.109991	0.706932	0.903875
12972	NM_009968	Cryz	crystallin, zeta	65.3556	18.1547	23.6654	15.1098	23.4565	21.6649	27.3279	48.2693	-2.57331	3.44723	-6.94906	0.00830824	0.235772	-3.05609	3.2928	-7.91548	0.00517635	0.333944	-1.18761	2.70532	-1.20028	0.296546	0.711786	0.311279	0.325188	0.357963	4.19582	2.83219	2.58413	0.193008	0.244218	0.261716	4.33229	4.05934	2.82241	2.59302	3.08116	2.50208	2.87704	2.37327	17.4599	13.7441	6.29508	5.6763	7.6391	4.96363
12974	NM_026444	Cs	citrate synthase	235.095	161.427	168.201	159.915	172.806	166.751	210.334	207.136	-1.12036	5.81743	-1.0883	0.360228	0.55094	-1.29584	5.70998	-3.48123	0.133313	0.409021	-1.15663	5.63008	-1.77804	0.19425	0.677407	0.240723	0.156389	0.204492	5.89999	5.73602	5.5261	0.142456	0.194045	0.0645257	6.00072	5.79925	5.67827	5.57741	5.95239	5.59923	5.5019	5.47718	62.8061	58.9796	46.3764	43.6895	58.7957	44.1352
12977	NM_001113529,NM_001113530,NM_007778	Csf1	colony stimulating factor 1 (macrophage)	31.2632	31.6327	57.016	67.1158	31.25	43.2112	28.6398	14.7451	1.17978	3.1649	0.641018	0.620313	0.748081	1.72213	3.41757	1.66357	0.215529	0.471409	1.45971	3.54878	1.63543	0.216014	0.685704	0.539159	0.736186	0.577918	3.04789	3.28641	3.83209	0.499336	0.203362	0.540956	3.40097	2.69481	3.19981	3.51874	3.14068	3.22157	4.02298	4.25172	8.35204	4.19851	8.38665	11.3215	8.00582	8.64862
12978	NM_001037859	Csf1r	colony stimulating factor 1 receptor	38.906	43.9336	74.0925	72.4373	47.1995	54.0193	37.5439	40.8779	-1.05865	3.73468	-0.586527	0.602996	0.735909	1.28336	3.95189	1.42391	0.262291	0.505978	1.35863	3.90862	1.74492	0.18897	0.675949	0.222016	0.42663	0.438892	3.77602	3.6938	4.13595	0.139064	0.173068	0.403328	3.67769	3.87435	3.75024	3.83159	3.49955	3.67034	4.37771	4.35979	10.3938	11.6395	12.6671	14.1533	10.4948	12.0118
12982	NM_009970	Csf2ra	colony stimulating factor 2 receptor, alpha, low-affinity (granulocyte-macrophage)	17.1191	52.6804	42.8899	51.4012	53.9783	68.7321	39.1436	14.8354	2.32022	3.23159	6.49286	0.0215869	0.241375	2.20412	3.20072	12.6298	0.00422299	0.333944	-1.05268	3.85805	-0.360114	0.743761	0.903963	0.323279	0.155037	0.356215	2.681	3.89526	3.8212	0.0287829	0.321995	0.152341	2.66065	2.70135	3.94015	4.19245	3.55317	3.92753	3.64667	3.8894	4.57342	4.2242	14.4863	18.0081	10.942	14.4032
12983	NM_007780	Csf2rb	colony stimulating factor 2 receptor, beta, low-affinity (granulocyte-macrophage)	2.88867	6.86534	13.5442	43.1446	5.96006	9.76313	4.13216	3.1707	1.15442	1.24509	0.973387	0.403154	0.58473	2.40978	1.66337	1.88176	0.191175	0.455191	2.08744	1.8075	1.55784	0.245867	0.693035	0.343713	1.16033	1.18047	1.14581	1.35298	2.41471	0.188412	0.287471	1.14493	1.01258	1.27904	1.32393	1.65387	1.08113	1.39585	2.19455	3.65373	0.771714	0.90282	1.59952	2.55799	1.15508	1.87704
12984	NM_001287389,NM_007781	Csf2rb2	colony stimulating factor 2 receptor, beta 2, low-affinity (granulocyte-macrophage)	0.970016	3.20046	6.32737	18.1987	3.76133	4.88492	2.79025	1.48838	1.25318	0.752052	1.76668	0.285763	0.495884	1.97272	0.981176	1.76327	0.198579	0.459806	1.57417	1.2163	1.23062	0.340624	0.726073	0.2681	0.947112	0.921312	0.606673	0.93227	1.58686	0.245033	0.108795	0.914866	0.433408	0.779938	0.950923	1.03053	0.815354	0.78063	1.39881	2.58114	0.259142	0.4238	1.00944	1.27987	0.779974	0.875029
12986	NM_001252651,NM_007782,NR_045561	Csf3r	colony stimulating factor 3 receptor (granulocyte)	0.777704	4.18331	6.87183	10.0888	3.1619	7.44435	2.10878	1.17324	1.36985	0.698889	1.69754	0.188174	0.418496	1.9388	0.861939	3.08165	0.0566462	0.353496	1.41534	1.18624	1.44225	0.225508	0.689188	0.437227	0.514567	0.601843	0.507823	0.961843	1.46299	0.216485	0.379871	0.466812	0.354745	0.660901	0.834655	1.38899	0.661886	0.991338	1.47282	1.92481	0.207765	0.334067	0.848568	1.95046	0.589478	1.14375
12988	NM_001304761,NM_007783	Csk	c-src tyrosine kinase	35.463	37.3815	47.2441	69.3485	37.1429	48.766	35.9344	29.0536	1.00674	3.51743	0.100112	0.926824	0.956501	1.25759	3.67421	1.31048	0.312966	0.542039	1.24917	3.67927	1.2253	0.324772	0.722532	0.160878	0.434504	0.453721	3.51259	3.52228	3.84325	0.0663801	0.146545	0.429403	3.55953	3.46566	3.43234	3.69138	3.44312	3.45112	3.77654	4.30211	9.47401	8.27268	9.96813	12.7769	10.0449	10.2204
12995	NM_007788	Csnk2a1	casein kinase 2, alpha 1 polypeptide	91.1381	92.3889	84.4188	91.3817	89.566	87.2386	89.6337	93.5405	-1.10526	4.72666	-2.38466	0.0987912	0.336944	-1.10072	4.72967	-2.2766	0.109008	0.390097	1.00412	4.65798	0.0807957	0.939486	0.977707	0.100045	0.100533	0.127135	4.7994	4.65502	4.66095	0.0444556	0.0896254	0.0901694	4.76796	4.83083	4.67725	4.55637	4.73143	4.72913	4.55871	4.69501	24.3477	26.6346	24.0371	22.8569	25.0558	25.2598
13000	NM_009974	Csnk2a2	casein kinase 2, alpha prime polypeptide	27.2469	29.5612	26.6218	28.1165	29.8872	31.0276	24.9535	17.8476	-1.00431	3.0588	-0.0358566	0.976519	0.986806	1.01944	3.07576	0.16355	0.895173	0.940391	1.02384	3.07264	0.577555	0.597689	0.843369	0.249546	0.24257	0.101916	3.06191	3.0557	3.08968	0.235294	0.0831256	0.0589655	3.22828	2.89553	3.13495	3.06297	2.96917	3.13402	3.02276	3.11226	7.27907	5.08189	8.0209	8.12937	6.97539	8.08224
13001	NM_001303445,NM_001303446,NM_001303476,NM_009975	Csnk2b	casein kinase 2, beta polypeptide	117.075	95.2822	118.979	123.74	97.3551	95.4094	110.673	114.737	-1.17943	4.9599	-2.27297	0.150505	0.385571	-1.07854	5.02554	-1.08998	0.389187	0.596131	1.09354	4.90637	0.891324	0.423224	0.76498	0.181374	0.173276	0.250694	5.08037	4.84229	4.9713	0.00607951	0.181273	0.173169	5.07607	5.08467	4.80946	4.67967	5.03773	4.77419	5.04073	5.09898	31.2769	32.6701	26.1274	24.9977	30.9371	26.0509
13002	NM_001271584,NM_001271585,NM_016775,NR_073369	Dnajc5	DnaJ heat shock protein family (Hsp40) member C5	112.177	105.758	111.758	127.511	108.17	116.381	111.597	91.4838	1.06071	4.95872	0.742075	0.581694	0.720582	1.06912	4.96437	0.73933	0.545125	0.712414	1.00793	5.00711	0.154328	0.888319	0.958786	0.164458	0.196699	0.127916	4.91639	5.00142	5.01281	0.157121	0.0485721	0.118336	5.02749	4.80528	4.9607	4.98837	5.05518	4.93253	4.9572	5.14871	29.9685	26.049	29.0298	30.4923	31.1952	28.9149
13003	NM_001081249,NM_001134474,NM_001134475,NM_019389,NM_172955	Vcan	versican	6.12276	13.6895	6.54825	11.0134	5.92865	5.8093	9.01386	4.30809	-1.10458	1.49475	-0.771374	0.514807	0.671305	1.23029	1.7112	1.3096	0.313731	0.542673	1.35896	1.63103	1.53233	0.203286	0.680085	0.319613	0.393332	0.500177	1.56822	1.42472	1.86722	0.0578201	0.31434	0.389059	1.60911	1.52734	1.31893	1.17693	1.77831	2.16205	1.42625	2.01336	1.63571	1.22668	1.59109	1.52207	2.51969	3.7428
13004	NM_007789	Ncan	neurocan	0.215054	0.061871	0.063332	0.072426	0.069392	0.165908	0.321653	0.072265	-1.01648	0.074023	-0.705217	0.531854	0.683832	-1.04387	0.0463952	-3.28434	0.157058	0.428765	-1.02694	0.0395882	-1.33871	0.304878	0.714297	0.0550402	0.0272041	0.0496181	0.0867507	0.0631626	0.0248126	0.0255688	0.0487408	0.00928963	0.104831	0.0686708	0.0216124	0.0510615	0.116814	0.020237	0.0186983	0.0355025	0.057452	0.020577	0.018623	0.043469	0.089913	0.016916
13006	NM_007790	Smc3	structural maintenance of chromosomes 3	47.1171	50.6836	52.3092	49.7565	45.0157	57.4687	47.9963	48.9371	-1.13648	3.9054	-1.81063	0.186932	0.417314	-1.08956	3.93642	-1.5862	0.336467	0.558345	1.04306	3.8445	0.855873	0.471391	0.785365	0.159562	0.112003	0.123094	3.99877	3.8142	3.87503	0.106894	0.118464	0.0334422	3.92319	4.07436	3.68677	3.92098	3.83487	3.87352	3.9092	3.84237	12.5874	13.9343	12.081	15.0571	13.4166	13.8573
13007	NM_007791	Csrp1	cysteine and glycine-rich protein 1	753.361	627.813	1024.59	866.985	564.384	506.544	556.043	726.974	1.00655	7.43249	0.118046	0.915903	0.949495	1.31861	7.62468	2.92095	0.0666382	0.357732	1.31004	7.62951	2.9713	0.0690192	0.645988	0.12316	0.228188	0.227112	7.42778	7.43719	7.8268	0.0884821	0.0856697	0.210334	7.49035	7.36521	7.53195	7.36521	7.41442	7.59604	8.00777	7.8766	201.262	206.998	151.465	132.717	155.433	171.649
13008	NM_007792	Csrp2	cysteine and glycine-rich protein 2	157.889	111.537	166.025	102.757	85.555	104.036	102.578	155.97	-1.59038	5.10947	-7.33749	0.0178771	0.237204	-1.26399	5.28341	-1.76516	0.219468	0.474423	1.25823	4.94865	1.56305	0.220263	0.685796	0.157957	0.331617	0.367226	5.4551	4.78573	5.11712	0.00574013	0.157853	0.331568	5.45916	5.45104	4.61448	4.81727	4.92542	5.01296	5.48826	4.85014	42.1805	44.4106	22.9606	27.2579	28.6742	30.4951
13010	NM_009976	Cst3	cystatin C	979.829	685.653	1119.33	811.272	867.957	673.246	814.477	1087.56	1.0276	7.95965	0.327866	0.767579	0.848944	-1.04092	7.91106	-0.363367	0.746518	0.849662	-1.06964	7.9306	-0.516089	0.635481	0.860594	0.202257	0.271876	0.325983	7.94004	7.97931	7.88218	0.06542	0.191385	0.263888	7.89378	7.9863	8.14702	7.77082	8.02009	7.69222	8.18349	7.77082	261.763	309.67	232.936	176.394	227.675	187.463
13014	NM_007793	Cstb	cystatin B	178.234	104.831	182.313	158.307	141.338	131.351	117.195	173.086	-1.29393	5.41099	-4.93666	0.034521	0.255551	-1.20966	5.46104	-1.32283	0.316057	0.544152	1.06967	5.27666	0.441471	0.694132	0.885285	0.129818	0.35932	0.381211	5.60006	5.2283	5.32547	0.0179131	0.128576	0.358873	5.61273	5.5874	5.37397	5.18031	5.13062	4.91996	5.60213	5.45431	47.6157	49.2843	37.9313	34.4145	32.7602	28.6616
13016	NM_001198859,NM_001198860,NM_001198861,NM_001310535,NM_013502	Ctbp1	C-terminal binding protein 1	162.786	140.384	157.188	178.803	159.487	144.387	163.643	122.11	1.12088	5.40734	0.874718	0.507767	0.666599	1.10521	5.39733	0.758283	0.55333	0.717213	-1.01418	5.48012	-0.187841	0.860186	0.948782	0.276219	0.280531	0.187293	5.32565	5.49029	5.46997	0.244864	0.127824	0.136893	5.49879	5.1525	5.55192	5.34332	5.57561	5.36613	5.41869	5.6251	43.4886	34.7694	42.8019	37.8301	45.744	38.3819
13017	NM_001170744,NM_001347623,NM_009980	Ctbp2	C-terminal binding protein 2	67.9454	92.7586	81.0348	71.9979	75.4981	85.997	73.7611	71.9716	1.00997	4.46	0.180455	0.879255	0.927734	1.05413	4.49072	0.570466	0.608534	0.755767	1.04373	4.49793	0.529957	0.642355	0.863062	0.116702	0.219263	0.201795	4.45285	4.46716	4.52891	0.102407	0.0559657	0.193879	4.38044	4.52527	4.42687	4.53107	4.44355	4.73637	4.49803	4.35232	18.1518	20.4931	20.2616	22.5316	20.6188	25.3609
13018	NM_181322	Ctcf	CCCTC-binding factor	60.7774	68.3092	70.3222	65.3011	61.1101	72.5457	65.8679	51.1794	1.03088	4.2058	0.577923	0.609137	0.740518	1.06311	4.22783	1.43389	0.317139	0.54525	1.03126	4.24994	0.734714	0.514205	0.803819	0.119762	0.0917778	0.104699	4.18391	4.22779	4.27221	0.0768251	0.0918738	0.0502102	4.23824	4.12959	4.12184	4.28541	4.27613	4.29524	4.30677	4.21461	16.2368	14.5727	16.4003	19.0073	18.4124	18.6762
13019	NM_001301282,NM_001301283,NM_007795	Ctf1	cardiotrophin 1	11.9211	15.2112	9.61227	8.63079	13.0325	9.88566	10.2533	10.3319	-1.31403	2.08448	-2.99111	0.0810571	0.318419	-1.26556	2.11407	-1.9912	0.174277	0.443701	1.03831	1.92369	0.258706	0.809496	0.928597	0.225372	0.293409	0.363089	2.29077	1.89677	1.951	0.0502356	0.219702	0.289076	2.25525	2.32629	2.10627	1.66812	1.91592	2.28361	1.8091	1.76029	3.18474	2.94189	3.49758	2.59009	2.86615	4.15886
13024	NM_001145799,NM_007796	Ctla2a	cytotoxic T lymphocyte-associated protein 2 alpha	16.6253	16.7403	27.3472	17.4156	18.6009	16.7695	17.1364	20.3992	-1.3272	2.62768	-1.79776	0.274491	0.486859	-1.13243	2.74862	-0.611535	0.590163	0.742935	1.17199	2.54332	1.04153	0.383163	0.748735	0.33186	0.462121	0.380764	2.8398	2.43141	2.66038	0.29892	0.144146	0.352424	2.62843	3.05117	2.52898	2.26585	2.49942	2.39357	3.05989	2.52768	4.44149	5.80844	4.99197	4.39368	4.79021	4.57693
13025	NM_001145801,NM_007797	Ctla2b	cytotoxic T lymphocyte-associated protein 2 beta	3.28508	6.14581	8.02913	9.61635	5.38487	3.27194	3.71111	8.4972	-1.53638	1.26983	-1.17817	0.428707	0.604483	-1.01837	1.60365	-0.0489982	0.967662	0.982579	1.50867	1.25947	2.74713	0.0544826	0.645988	0.755666	0.776471	0.374061	1.61683	0.997296	1.59058	0.719033	0.232429	0.293084	1.1084	2.12527	1.23075	0.765903	0.995239	1.28305	1.62198	1.86669	0.877616	2.41948	1.44515	0.857265	1.03739	1.68031
13026	NM_001163159,NM_001163160,NM_009981	Pcyt1a	phosphate cytidylyltransferase 1, choline, alpha isoform	45.9591	39.086	40.816	41.6787	35.3032	42.0133	42.5316	49.4646	-1.40222	3.7382	-3.6296	0.0492577	0.276039	-1.33947	3.77329	-4.06924	0.126564	0.40259	1.04685	3.53516	0.700871	0.545569	0.818387	0.210265	0.149187	0.163235	3.99001	3.50229	3.56834	0.141107	0.155885	0.0484298	3.89023	4.08978	3.36216	3.47452	3.6702	3.51487	3.58091	3.60925	12.2781	14.0845	9.47441	11.0077	11.8891	10.6864
13030	NM_007798	Ctsb	cathepsin B	442.508	218.041	536.659	445.326	269.532	263.755	291.264	367.905	-1.2126	6.51702	-1.60356	0.354006	0.546087	1.02044	6.67214	0.0760453	0.944506	0.968065	1.23739	6.5313	0.896723	0.464386	0.781769	0.245434	0.641916	0.593555	6.65756	6.37945	6.68675	0.244935	0.0156467	0.593349	6.83076	6.48437	6.36762	6.37355	6.39719	6.01596	7.14295	6.90134	118.217	104.757	72.3349	69.1051	81.4185	59.6141
13032	NM_001311790,NM_009982	Ctsc	cathepsin C	46.7865	45.9199	45.7706	50.1199	38.695	50.7084	31.2986	50.0444	-1.42824	3.74223	-3.03329	0.0562996	0.283218	-1.1769	3.8889	-2.2706	0.203889	0.463397	1.21357	3.63087	1.90628	0.177838	0.675949	0.277898	0.152103	0.253728	4.00817	3.49393	3.77318	0.134136	0.243383	0.071715	3.91332	4.10302	3.48253	3.74281	3.25645	3.72764	3.73605	3.85585	12.4991	14.2496	10.3847	13.2858	8.74905	12.5548
13033	NM_009983	Ctsd	cathepsin D	1352.73	610.323	1442.17	1100.52	760.855	632.556	766.465	1340.21	-1.47768	8.13656	-7.48843	0.00516198	0.235772	-1.29712	8.23331	-1.40111	0.291263	0.527612	1.1392	7.95322	0.689975	0.554968	0.823769	0.124092	0.462261	0.471984	8.4231	7.85977	8.04779	0.0561893	0.110642	0.458833	8.46284	8.38337	7.90314	7.73401	7.94216	7.55508	8.46284	8.12544	361.386	381.61	204.193	165.733	214.254	166.867
13036	NM_001312649,NM_007801	Ctsh	cathepsin H	253.087	126.893	231.8	243.584	164.505	167.935	168.788	318.387	-1.49309	5.88727	-5.79687	0.107373	0.346076	-1.3745	5.94963	-1.64672	0.215127	0.471075	1.08627	5.66459	0.458529	0.691531	0.884173	0.141224	0.472312	0.45097	6.18351	5.60521	5.7246	0.140799	0.0109414	0.450837	6.08395	6.28307	5.60848	5.59301	5.61415	5.21049	5.91078	6.05253	67.6128	90.6572	44.1485	43.9998	47.1821	34.6935
13038	NM_007802	Ctsk	cathepsin K	12.8566	7.96923	22.9294	15.6709	10.7488	13.7678	7.35971	12.5578	-1.51614	2.10848	-3.75878	0.0334908	0.253559	-1.12037	2.34652	-0.424202	0.709354	0.825035	1.35325	2.03609	1.08988	0.369414	0.740765	0.263148	0.664066	0.69357	2.42994	1.82954	2.26596	0.12081	0.233777	0.652984	2.34452	2.51537	1.88394	2.03132	1.57336	1.55241	2.83374	2.41174	3.43467	3.5757	2.88469	3.60723	2.05729	2.17885
13039	NM_009984	Ctsl	cathepsin L	428.499	212.501	405.018	295.276	235.997	175.34	229.793	424.999	-1.69631	6.33232	-4.57569	0.0248456	0.243371	-1.29838	6.53391	-1.68362	0.213563	0.469594	1.30648	6.15241	1.47572	0.221356	0.686447	0.280222	0.381361	0.452675	6.72499	5.96259	6.34827	0.0975882	0.262681	0.368664	6.79399	6.65598	6.13228	5.66001	6.09546	5.97618	6.71341	6.35521	114.475	121.014	63.3353	45.94	64.2352	58.0993
13040	NM_001267695,NM_021281	Ctss	cathepsin S	70.6041	97.3236	184.927	226.498	86.474	110.328	77.4811	127.522	-1.09474	4.74798	-0.324425	0.793659	0.867599	1.57105	5.12925	1.25837	0.314569	0.542925	1.71989	5.0592	2.1487	0.14149	0.665465	0.580685	0.809855	0.630619	4.81372	4.68314	5.46545	0.545609	0.19876	0.598477	4.42792	5.19953	4.62958	4.90319	4.51665	4.80377	5.62365	5.96894	18.862	36.3106	23.2073	28.9065	21.6587	26.609
13041	NM_009985	Ctsw	cathepsin W	0.786168	3.49128	4.09976	6.83143	1.42443	5.48245	0.30768	0.68042	1.11572	0.469364	0.520879	0.652906	0.770813	1.67223	0.672353	3.61765	0.0617095	0.354343	1.49879	0.794955	1.61303	0.192242	0.67688	0.523861	0.353005	0.626879	0.396977	0.554952	1.13875	0.05507	0.520958	0.348683	0.358036	0.435917	0.427224	1.1279	0.109736	0.850972	1.03879	1.5265	0.210026	0.193742	0.382279	1.43643	0.086007	0.954542
13043	NM_001252572,NM_007803	Cttn	cortactin	238.16	229.12	325.221	270.966	269.568	278.341	267.733	221.925	1.3324	6.16393	5.89622	0.0277436	0.245085	1.21894	6.10153	2.6435	0.0783837	0.365005	-1.09309	6.30989	-1.2829	0.296878	0.711786	0.107232	0.178126	0.173361	5.96039	6.37442	6.24601	0.0811594	0.0700854	0.158563	6.01778	5.903	6.37035	6.44645	6.30645	6.09082	6.40774	6.23946	63.625	63.1906	72.3446	72.9266	74.8409	62.6431
13046	NM_001244891,NM_001244903,NM_017368,NM_198683	Celf1	CUGBP, Elav-like family member 1	59.7505	75.4508	79.5178	85.6128	60.5332	71.6459	76.301	55.0329	1.04962	4.25281	0.619471	0.59839	0.732092	1.21886	4.35844	6.07452	0.0236794	0.333944	1.16123	4.39439	1.7701	0.186308	0.675949	0.19525	0.0811421	0.211021	4.21802	4.28789	4.50355	0.00939596	0.195024	0.0805963	4.21137	4.22466	4.10643	4.26312	4.49411	4.44137	4.47467	4.5946	15.9625	15.67	16.2455	18.7716	21.3288	20.6288
13047	NM_001291233,NM_001291234,NM_001291238,NM_001291239,NM_001291240,NM_009986,NM_198602	Cux1	cut-like homeobox 1	161.503	169.548	163.188	170.993	153.259	179.117	198.445	115.609	1.31547	5.48691	1.73632	0.246806	0.466205	1.2122	5.42972	1.35188	0.379688	0.59066	-1.08519	5.62898	-0.919771	0.426296	0.76553	0.341905	0.296154	0.22212	5.29268	5.68827	5.57031	0.27863	0.198152	0.100364	5.4897	5.09566	5.48651	5.69568	5.88261	5.67352	5.47306	5.56435	43.1459	32.9183	41.1305	46.9296	55.4724	46.3556
13048	NM_001312908,NM_007804	Cux2	cut-like homeobox 2	9.17009	18.1773	8.25905	6.9726	13.6379	17.268	14.7335	4.85491	1.36599	2.02008	2.51312	0.212583	0.438479	1.06603	1.85314	0.264122	0.809364	0.889891	-1.28138	2.07098	-1.16309	0.359864	0.734242	0.257758	0.579841	0.532683	1.8076	2.25754	1.89984	0.243828	0.083591	0.526083	1.98001	1.63518	2.16127	2.29973	2.31163	2.50425	1.65034	1.54493	2.44981	1.38238	3.66005	4.52431	4.11852	4.9698
13051	NM_009987	Cx3cr1	chemokine (C-X3-C motif) receptor 1	16.9286	17.617	19.7702	8.7213	23.0462	23.7726	15.7392	7.08834	1.25335	2.46516	0.893008	0.510157	0.667453	-1.01378	2.29775	-0.0455465	0.967554	0.982534	-1.27063	2.45459	-1.19071	0.324599	0.722532	0.529991	0.667378	0.502637	2.30764	2.63343	2.28789	0.486641	0.20993	0.456698	2.65175	1.96353	2.79578	2.70815	2.39637	2.45479	2.63767	1.77122	4.5225	2.01832	6.18497	6.22852	4.39967	4.81661
13052	NM_001025192,NM_001276263,NM_009988	Cxadr	coxsackie virus and adenovirus receptor	62.5877	57.8963	69.9415	55.7647	39.2458	49.9405	52.0803	92.3904	-1.76618	4.11461	-2.73162	0.154305	0.388315	-1.34008	4.32903	-1.47974	0.345108	0.565385	1.31797	3.9188	2.52965	0.0724789	0.645988	0.444185	0.413409	0.272726	4.54534	3.7247	4.12302	0.383294	0.224469	0.154897	4.27431	4.81637	3.50046	3.72425	3.9494	4.06629	4.29828	4.00448	16.7204	26.3071	10.5325	13.0847	14.5583	15.8293
13056	NM_007805	Cyb561	cytochrome b-561	102.351	66.3371	98.8561	91.9557	75.7763	69.7164	83.672	87.0485	-1.32379	4.62326	-2.7957	0.0680975	0.303034	-1.19128	4.70207	-1.37566	0.268506	0.510675	1.11123	4.50079	0.755358	0.495938	0.797019	0.236265	0.30667	0.348901	4.83002	4.42535	4.57751	0.118609	0.204336	0.282804	4.91389	4.74615	4.43158	4.21797	4.6265	4.25371	4.77608	4.70274	27.3433	24.7861	20.3363	18.266	23.3892	18.137
13057	NM_001301284,NM_007806	Cyba	cytochrome b-245, alpha polypeptide	305.765	138.73	296.572	268.519	219.384	195.172	231.144	293.192	-1.19595	6.12313	-2.53341	0.092407	0.331607	-1.23749	6.09792	-1.00227	0.412981	0.613952	-1.03473	5.97073	-0.1601	0.886068	0.95825	0.162025	0.526633	0.532908	6.25357	5.99541	5.94615	0.0990021	0.12826	0.517243	6.32357	6.18356	6.03527	5.85195	6.099	5.34916	6.26024	6.22904	81.6857	83.4831	58.8766	51.136	64.6129	37.9299
13058	NM_007807	Cybb	cytochrome b-245, beta polypeptide	12.6877	14.8915	27.3275	38.758	15.1885	15.1539	10.8355	12.0882	-1.2031	2.26482	-2.33374	0.103851	0.341979	1.45858	2.66051	1.45724	0.273884	0.514659	1.75482	2.50844	2.15215	0.150992	0.666987	0.184117	0.643154	0.652955	2.40213	2.13537	2.94669	0.102947	0.152647	0.634862	2.32934	2.47492	2.28043	2.14954	1.97613	2.26323	3.05884	3.51801	3.38954	3.44197	4.07618	3.97039	3.02891	4.07144
13063	NM_007808	Cycs	cytochrome c, somatic	61.4076	43.8819	47.9122	41.9489	41.0551	39.0766	48.8551	82.3987	-1.82306	4.01155	-3.35124	0.0870076	0.325012	-1.71214	4.06167	-3.47857	0.156916	0.428532	1.06479	3.64669	0.602649	0.596178	0.842527	0.391795	0.319722	0.260287	4.46805	3.60169	3.69226	0.306575	0.243958	0.0907403	4.25127	4.68483	3.56411	3.37871	3.86226	3.66818	3.79261	3.61599	16.4052	23.4621	11.0181	10.2382	13.6567	11.9976
13078	NM_009994	Cyp1b1	cytochrome P450, family 1, subfamily b, polypeptide 1	15.3321	11.1728	13.1527	14.6396	11.3511	11.6012	10.807	25.4024	-2.00355	2.36547	-2.58646	0.230161	0.453002	-1.71488	2.50014	-1.9247	0.270738	0.512745	1.16833	2.02584	1.7359	0.200451	0.679654	0.549783	0.584662	0.223954	2.91928	1.91672	2.14117	0.544947	0.0727576	0.211806	2.53395	3.30462	1.94229	1.83463	1.97325	1.92072	2.15969	2.34312	4.096	7.23306	3.04633	3.03956	3.02094	3.05472
13106	NM_021282	Cyp2e1	cytochrome P450, family 2, subfamily e, polypeptide 1	245.488	75.536	111.802	36.3136	30.3808	18.8913	51.105	175.48	-6.31695	4.29773	-5.45549	0.0145178	0.235772	-2.92962	4.99312	-3.10384	0.0592429	0.353824	2.15623	3.68186	1.77611	0.150433	0.666987	0.814834	0.836657	1.08101	5.82832	3.16909	4.2776	0.312536	0.752513	0.77609	6.04931	5.60732	3.16057	2.42087	3.92582	4.44312	4.95758	3.4321	65.5827	49.9659	8.15337	4.94961	14.2856	20.6521
13107	NM_007817	Cyp2f2	cytochrome P450, family 2, subfamily f, polypeptide 2	12.2621	53.6187	51.6375	28.5993	17.0406	24.5635	34.3287	13.9914	1.30772	2.64811	1.16299	0.330065	0.528495	2.29075	3.00056	3.78513	0.0325205	0.338841	1.75171	3.22785	2.0917	0.105002	0.646884	0.549316	0.51855	0.669708	2.46165	2.8487	3.65746	0.247117	0.490593	0.45588	2.28691	2.63638	2.41805	2.7453	3.38275	3.94844	3.89188	3.13207	3.27585	3.98389	4.57323	6.43576	9.59606	14.6598
13110	NM_010008	Cyp2j6	cytochrome P450, family 2, subfamily j, polypeptide 6	38.476	19.6456	23.1376	17.3279	21.2491	20.0282	19.5276	36.3252	-2.11175	3.11191	-15.0461	0.000858026	0.235772	-2.05806	3.1339	-10.0852	0.00480877	0.333944	1.02609	2.63757	0.319387	0.767923	0.914228	0.119496	0.175635	0.201483	3.6975	2.61906	2.65621	0.0475995	0.109606	0.169062	3.66384	3.73116	2.70145	2.49466	2.66107	2.60126	2.84592	2.52146	10.2789	10.3432	5.70269	5.2475	5.45865	5.37125
13113	NM_007819	Cyp3a13	cytochrome P450, family 3, subfamily a, polypeptide 13	4.75667	6.31848	8.60416	3.72616	4.62686	5.61682	4.28468	2.70444	-1.10794	1.19324	-1.31887	0.40838	0.589446	1.0501	1.30426	0.312751	0.775635	0.868304	1.16345	1.22594	1.11115	0.381272	0.747895	0.159139	0.374369	0.34045	1.26947	1.12159	1.34	0.157434	0.0232286	0.339656	1.3808	1.15815	1.11101	1.14823	1.10554	1.30834	1.69438	1.01728	1.27076	0.770058	1.24172	1.47163	1.19772	1.72752
13115	NM_010009	Cyp27b1	cytochrome P450, family 27, subfamily b, polypeptide 1	5.86263	5.23933	35.9275	20.3443	108.634	91.1822	32.593	4.14527	6.80036	2.56768	5.48125	0.0310006	0.249694	1.85717	1.92909	1.33632	0.31254	0.542026	-3.66168	3.22995	-2.24027	0.0936734	0.645988	0.873171	1.15702	1.44772	1.53355	4.29916	2.42665	0.0511744	0.87167	1.15589	1.56974	1.49737	4.96733	4.61698	3.31318	1.1517	3.4061	2.72217	1.56621	1.18032	29.1544	23.8902	9.11088	1.43247
13116	NM_010010	Cyp46a1	cytochrome P450, family 46, subfamily a, polypeptide 1	1.93086	12.27	4.86199	4.12645	4.767	8.61649	6.05341	0.244499	1.83583	0.794163	2.82612	0.165724	0.397132	1.95106	0.819676	2.31857	0.111914	0.390774	1.06277	1.38848	0.274436	0.804363	0.926992	0.452945	0.659939	0.55429	0.468828	1.34526	1.43308	0.408314	0.196059	0.518458	0.75755	0.180106	1.12945	1.51239	1.39394	2.02994	1.17488	1.09443	0.515834	0.069618	1.27933	2.25756	1.69214	3.3547
13120	NM_007823	Cyp4b1	cytochrome P450, family 4, subfamily b, polypeptide 1	17.8575	44.6606	112.833	82.236	31.1573	33.0882	25.9561	15.7221	1.30284	2.92572	6.44338	0.00980337	0.235772	3.15295	3.47201	4.39753	0.0471992	0.347797	2.42007	3.70585	3.35897	0.0742122	0.645988	0.0992598	0.652008	0.657476	2.74111	3.12276	4.39781	0.0366869	0.0922311	0.650975	2.71517	2.76705	3.19705	3.15171	3.01953	3.69028	4.97138	4.53177	4.77067	4.4767	8.36176	8.66926	7.25563	12.2105
13121	NM_020010	Cyp51	cytochrome P450, family 51	14.3763	14.9919	15.3164	17.906	11.3623	13.969	13.8911	12.9514	-1.34636	2.28628	-4.26173	0.0269878	0.244298	-1.08793	2.44931	-1.21923	0.314803	0.543049	1.23755	2.23024	2.44551	0.0707964	0.645988	0.168145	0.166425	0.217777	2.51086	2.08179	2.38927	0.0653577	0.154923	0.153055	2.46464	2.55707	1.94393	2.05199	2.24945	2.26803	2.33853	2.56125	3.84065	3.68777	3.04934	3.65995	3.88305	4.0989
13123	NM_007825	Cyp7b1	cytochrome P450, family 7, subfamily b, polypeptide 1	9.10651	8.70469	13.5214	11.3919	10.4392	16.1501	9.0846	11.4964	-1.18448	2.07294	-0.923571	0.464999	0.633089	-1.18206	2.0745	-0.855921	0.478847	0.664039	1.00205	1.95588	0.0136059	0.989821	0.997112	0.398266	0.432702	0.375477	2.19866	1.9544	1.95735	0.32005	0.237032	0.291203	1.97235	2.42497	1.85518	2.22492	1.78311	1.63154	2.19228	2.04823	2.43282	3.27346	2.8016	4.2314	2.53946	2.37993
13131	NM_010014,NM_177259,NR_104385	Dab1	disabled 1	0.858658	0.770573	2.68739	2.10079	3.94656	2.58197	1.26292	0.537078	1.24057	0.506098	1.93209	0.190666	0.421116	1.12601	0.451511	1.02946	0.409841	0.611356	-1.10174	0.611071	-0.606768	0.576792	0.834365	0.278357	0.287634	0.399031	0.373948	0.684949	0.545162	0.0222469	0.277467	0.286772	0.389679	0.358217	0.982072	0.640196	0.43258	0.22061	0.764338	0.650537	0.229392	0.152927	1.05915	0.676489	0.353031	0.21068
13132	NM_001008702,NM_001037905,NM_001102400,NM_001310446,NM_023118	Dab2	disabled 2, mitogen-responsive phosphoprotein	32.442	38.2202	44.9859	55.4321	43.8298	47.0441	34.4057	20.5327	1.23632	3.40469	1.42841	0.334393	0.531071	1.39194	3.4855	1.9398	0.183457	0.449115	1.12587	3.64567	0.988031	0.391173	0.749691	0.315453	0.378502	0.299846	3.2551	3.56116	3.7322	0.276466	0.151912	0.258516	3.45059	3.05961	3.65781	3.6396	3.38606	3.48367	3.71326	3.99966	8.66696	5.84644	11.7627	12.3258	9.6176	10.4497
13134	NM_001038610,NM_007826	Dach1	dachshund 1 (Drosophila)	1.55001	3.30542	3.38009	2.01761	1.68974	3.15406	3.77972	0.863946	1.12435	0.660424	1.08574	0.372702	0.55998	1.14755	0.67327	2.03689	0.135542	0.412432	1.02064	0.764952	0.174891	0.871806	0.952822	0.264731	0.160722	0.2919	0.58127	0.750357	0.779831	0.0731713	0.254418	0.1431	0.63301	0.52953	0.498791	0.744748	1.00753	0.808093	0.906692	0.62471	0.414088	0.245999	0.453481	0.826379	1.05656	0.903727
13135	NM_001113358,NM_010015	Dad1	defender against cell death 1	253.327	177.536	249.62	190.977	307.109	209.592	253.239	198.506	1.26143	6.09142	1.4379	0.252743	0.470456	-1.07159	5.87611	-0.527395	0.654403	0.788579	-1.35174	6.03994	-2.1863	0.10897	0.64793	0.370998	0.286471	0.344474	5.92619	6.26126	5.82644	0.224769	0.295158	0.177607	6.08513	5.76726	6.5712	5.98353	6.22904	5.74	6.03072	5.7086	67.6768	56.5223	82.4196	54.914	70.7892	48.5397
13136	NM_010016	Cd55	CD55 molecule, decay accelerating factor for complement	11.0117	7.77468	12.4706	11.0842	9.17468	11.0035	7.05445	19.1454	-1.86287	2.0799	-2.21054	0.257371	0.473579	-1.61874	2.20185	-1.58929	0.300585	0.53408	1.15082	1.77744	1.04928	0.379572	0.746899	0.578969	0.643525	0.334532	2.57653	1.679	1.88166	0.564543	0.128437	0.308894	2.17734	2.97572	1.72614	1.7772	1.53365	1.52774	2.09699	2.02025	2.94181	5.45145	2.46223	2.88296	1.97197	2.12566
13138	NM_001276481,NM_001276482,NM_001276485,NM_001276486,NM_001276492,NM_001276493,NM_010017	Dag1	dystroglycan 1	58.2781	112.686	204.575	163.35	173.487	64.0893	174.14	185.118	1.15736	5.03385	0.230654	0.838963	0.900385	1.41354	5.17317	0.644644	0.622827	0.765604	1.22135	5.28264	0.506525	0.652014	0.867775	1.39682	1.11545	0.986426	4.92953	5.14037	5.42885	1.05411	0.916493	0.364797	4.18417	5.6749	5.68128	4.08219	5.65765	5.03241	5.75039	5.50374	15.5691	52.7104	46.5592	16.7917	48.6781	30.8092
13139	NM_016811	Dgka	diacylglycerol kinase, alpha	52.1915	90.2549	92.0283	119.661	86.0213	109.738	81.6079	46.7835	1.58684	4.35667	6.84959	0.0190771	0.239437	1.7088	4.40588	6.22963	0.0237078	0.333944	1.07686	4.75557	0.681595	0.534964	0.814303	0.168022	0.214581	0.271477	4.0363	4.70246	4.80929	0.01698	0.167162	0.213908	4.04831	4.0243	4.62196	4.89464	4.59078	4.69555	4.67628	5.05604	13.9431	13.3211	23.0858	28.752	22.8123	24.6763
13143	NM_010019	Dapk2	death-associated protein kinase 2	9.71203	8.51198	4.96342	7.11124	12.2446	10.039	8.4539	8.8678	-1.22644	1.94908	-2.2984	0.107768	0.34615	-1.56506	1.74917	-4.41568	0.0256762	0.336868	-1.2761	1.62202	-2.04572	0.112228	0.64793	0.212396	0.245189	0.29781	2.10187	1.80739	1.45565	0.0909362	0.191945	0.227702	2.03757	2.16617	2.02858	1.68459	1.70901	1.60784	1.19388	1.56524	2.59459	2.52501	3.28611	2.63028	2.36316	2.32724
13144	NM_001190473,NM_001190474,NM_007828	Dapk3	death-associated protein kinase 3	28.625	38.8492	39.3416	45.2798	49.3016	46.7851	36.9611	28.5845	1.21248	3.50094	2.20933	0.116111	0.354106	1.16674	3.47418	2.10514	0.148626	0.422498	-1.0392	3.61484	-0.464797	0.668685	0.87248	0.202756	0.164719	0.206735	3.36472	3.64268	3.5872	0.112921	0.1684	0.119921	3.28487	3.44457	3.81668	3.63086	3.4805	3.50729	3.52922	3.7251	7.64724	8.1391	13.2312	12.2579	10.3319	10.6217
13162	NM_010020	Slc6a3	solute carrier family 6 (neurotransmitter transporter, dopamine), member 3	3.19505	2.16151	1.30139	1.33375	4.27589	3.41655	1.82756	2.87911	-1.2617	0.960013	-2.34377	0.112698	0.351153	-1.58254	0.740447	-9.16699	0.00903623	0.333944	-1.25429	0.622324	-2.36143	0.118778	0.652789	0.24116	0.11131	0.239752	1.14223	0.806862	0.479991	0.0808309	0.227211	0.0765266	1.08508	1.19939	1.04265	0.78861	0.589328	0.564986	0.41656	0.458427	0.853565	0.819795	1.14753	0.895154	0.510867	0.590973
13163	NM_001199733,NM_007829	Daxx	Fas death domain-associated protein	24.2207	34.3951	33.1518	32.752	32.9742	33.5755	29.017	17.953	1.15522	3.0938	2.17282	0.224932	0.447938	1.25211	3.14947	3.61435	0.168038	0.43814	1.08387	3.25721	3.24662	0.070681	0.645988	0.139855	0.127223	0.0619903	2.99146	3.19963	3.31583	0.126298	0.0600697	0.0153109	3.08077	2.90216	3.26856	3.17186	3.15846	3.33349	3.3076	3.30638	6.47063	5.11191	8.84937	8.79695	8.11126	9.40388
13167	NM_001037999,NM_007830	Dbi	diazepam binding inhibitor	546.144	263.605	354.605	218.817	339.288	274.524	431.387	634.926	-1.35372	6.9392	-2.50545	0.120822	0.358111	-1.86961	6.69454	-4.79029	0.0363575	0.338841	-1.38109	6.48709	-1.84452	0.139327	0.661238	0.30027	0.324755	0.437404	7.16111	6.72417	6.25837	0.0463993	0.296664	0.321424	7.1283	7.19391	6.74493	6.41767	7.00991	6.31947	6.54485	5.91078	145.904	180.788	91.0557	71.9266	120.588	72.0716
13169	NM_001146308,NM_001146309,NM_013810	Dbnl	drebrin-like	83.9164	85.177	96.8584	104.266	118.717	121.959	108.742	67.1577	1.41232	4.79596	4.8215	0.112189	0.351121	1.13885	4.64623	1.5136	0.267641	0.510154	-1.24013	4.89375	-4.08809	0.0397091	0.645988	0.14793	0.189584	0.13155	4.55339	5.05145	4.74096	0.142337	0.0402902	0.125228	4.65404	4.45274	5.08736	5.05911	5.00788	4.61383	4.74485	4.8642	22.4185	19.1224	31.8604	31.954	30.3971	23.288
13170	NM_016974	Dbp	D site albumin promoter binding protein	40.2726	432.666	369.595	183.02	23.1369	34.7296	58.5933	8.59017	1.36692	3.14425	0.511985	0.674149	0.786077	11.1239	4.32886	3.94123	0.0918554	0.376316	8.13795	4.65039	5.5129	0.0052839	0.515959	1.30421	1.30645	0.950293	2.92685	3.37778	6.40245	1.11909	0.669779	0.674132	3.71817	2.13554	2.80132	3.21951	4.11252	6.95934	6.59502	5.65299	10.7589	2.44595	6.20931	9.09933	16.3789	118.294
13171	NM_010022	Dbt	dihydrolipoamide branched chain transacylase E2	30.9067	26.1263	21.5005	16.4346	23.4742	23.2479	22.4386	28.3827	-1.55144	3.07672	-11.3192	0.00183587	0.235772	-1.60976	3.04708	-4.73353	0.0366881	0.339443	-1.03759	2.74943	-0.352913	0.752077	0.907402	0.0931758	0.249891	0.261253	3.40979	2.77618	2.72295	0.0379061	0.0851168	0.246999	3.38299	3.43659	2.82374	2.67791	2.82688	2.95932	2.74297	2.46654	8.25679	8.08165	6.29982	6.09105	6.27237	7.14313
13175	NM_001111051,NM_001111052,NM_001111053,NM_001195538,NM_001195539,NM_001195540,NM_019978	Dclk1	doublecortin-like kinase 1	6.31045	5.47151	12.8327	22.4092	5.18353	10.4926	6.09381	9.64945	-1.41549	1.67376	-1.45479	0.318787	0.520338	1.08031	1.99802	0.195366	0.857679	0.919121	1.52916	1.72109	1.21574	0.329807	0.722958	0.511034	0.938704	0.872971	1.94307	1.44177	2.05452	0.436028	0.266523	0.83129	1.63475	2.25139	1.19867	1.72676	1.39989	1.18821	2.12966	2.84569	1.68585	2.74757	1.39112	2.74912	1.70343	1.49595
13177	NM_010023	Eci1	enoyl-Coenzyme A delta isomerase 1	176.867	69.1223	101.966	64.1363	102.713	93.0172	106.56	175.454	-1.70264	5.20406	-7.70851	0.0163767	0.235772	-2.23243	4.98927	-5.95975	0.0270044	0.336868	-1.31116	4.63478	-1.78942	0.172043	0.674367	0.172502	0.336716	0.378309	5.60209	4.83432	4.44348	0.00289119	0.172477	0.336703	5.60005	5.60414	4.88257	4.64285	4.97753	4.31308	4.82588	4.19148	47.2505	49.9584	27.5653	24.371	29.7871	18.8986
13178	NM_007832	Dck	deoxycytidine kinase	3.09997	3.68297	8.03081	11.5949	3.91724	5.31074	4.20462	5.01121	-1.24073	1.1992	-1.03401	0.484728	0.647316	1.11905	1.4437	0.35597	0.746311	0.849662	1.38844	1.26849	1.36494	0.302653	0.713646	0.427426	0.731017	0.600802	1.36485	1.05366	1.52712	0.421969	0.0680811	0.596932	1.06647	1.66322	0.975094	1.09536	1.09051	0.888234	1.62251	2.07061	0.828163	1.42688	1.05128	1.39144	1.17534	1.00695
13179	NM_001190451,NM_007833	Dcn	decorin	479.885	392.168	424.502	315.6	407.425	337.188	428.539	526.029	-1.0383	6.95059	-0.757018	0.527895	0.680594	-1.22579	6.82932	-2.3727	0.140903	0.416997	-1.18058	6.80274	-1.67515	0.186688	0.675949	0.124023	0.214392	0.247629	6.97776	6.92354	6.68404	0.0035962	0.123971	0.214362	6.9803	6.97521	6.99511	6.78039	6.99511	6.82612	6.78854	6.43747	128.202	149.781	109.342	88.345	119.792	107.222
13180	NM_025273	Pcbd1	pterin 4 alpha carbinolamine dehydratase/dimerization cofactor of hepatocyte nuclear factor 1 alpha (TCF1) 1	9.57609	4.42856	5.49797	1.78907	3.84381	6.36115	5.37164	7.10865	-1.76871	1.52878	-7.63267	0.0115106	0.235772	-2.05244	1.38169	-4.96094	0.0356584	0.338841	-1.16041	1.05906	-0.925504	0.424032	0.76498	0.184597	0.3611	0.401693	1.99451	1.17181	0.957167	0.0394438	0.180334	0.358939	2.0224	1.96662	0.964745	1.25626	1.29442	1.03074	1.27362	0.567143	2.55827	2.02411	1.03157	1.66665	1.50156	1.2108
13185	NM_007834	Dscr3	Down syndrome critical region gene 3	42.1992	37.0909	41.2936	31.1871	37.7231	34.0564	36.3196	48.0002	-1.46555	3.63133	-3.44859	0.0825565	0.320361	-1.40763	3.66257	-2.90937	0.0912798	0.375487	1.04114	3.39502	0.428314	0.691098	0.883966	0.242429	0.261346	0.235225	3.9175	3.36606	3.42423	0.189397	0.151329	0.180085	3.78358	4.05142	3.45184	3.19133	3.455	3.43944	3.59622	3.23702	11.2736	13.6675	10.1238	8.92293	10.1526	10.1409
13191	NM_001198866,NM_001198867,NM_001347310,NM_007835	Dctn1	dynactin 1	82.0109	107.895	108.125	102.732	124.103	125.966	113.578	64.5507	1.51677	4.80679	5.36525	0.102856	0.340809	1.31245	4.70772	3.42707	0.149277	0.422712	-1.15567	5.01121	-5.20485	0.00877832	0.576158	0.160072	0.165177	0.0694623	4.51567	5.11667	4.90793	0.155051	0.0397797	0.0569437	4.62531	4.40603	5.15777	5.11389	5.07835	4.96306	4.91141	4.84933	21.9094	18.3801	33.3059	33.0037	31.749	29.4992
13193	NM_001110222,NM_001110223,NM_001110224,NM_010025	Dcx	doublecortin	0.992238	0.698389	0.137756	0.178191	0.582513	1.0355	0.349313	1.02375	-1.25012	0.322909	-3.54352	0.0928611	0.33199	-1.32981	0.240303	-4.50586	0.0626674	0.355889	-1.06374	0.148688	-1.39586	0.235267	0.691295	0.136115	0.136863	0.110622	0.52187	0.199801	0.110651	0.111852	0.0775659	0.0788714	0.442779	0.600962	0.19436	0.279944	0.125099	0.200192	0.0514774	0.0802833	0.265079	0.291501	0.156331	0.271307	0.097645	0.190945
13194	NM_015735	Ddb1	damage specific DNA binding protein 1	260.015	196.64	249.673	231.002	212.679	211.487	250.318	265.122	-1.02544	6.07944	-0.453731	0.689357	0.796047	-1.09925	6.02894	-2.5146	0.0984114	0.381419	-1.07198	6.011	-1.09373	0.344906	0.727755	0.136676	0.0915454	0.158793	6.09759	6.06134	5.96107	0.0303782	0.133257	0.0863582	6.11907	6.07611	5.9733	5.99607	6.21465	5.86519	6.03274	5.98528	69.4637	75.4906	57.0772	55.4107	69.9726	53.7628
13195	NM_001190448,NM_016672	Ddc	dopa decarboxylase	20.7095	10.7317	4.60699	1.66107	22.1847	19.2309	18.7098	22.0325	-1.32998	2.80073	-2.61243	0.124234	0.361754	-3.56863	1.88475	-4.52281	0.0315409	0.338841	-2.68322	1.7514	-3.60892	0.0591662	0.645988	0.239799	0.690748	0.683413	3.01397	2.60257	1.1786	0.183826	0.153986	0.665839	2.88399	3.14396	2.7533	2.44552	2.60889	1.86835	1.1279	0.539568	5.5326	6.2735	5.95377	5.03859	5.23005	2.93411
13196	NM_001276461,NM_001276462,NM_001276463,NM_001276467,NM_010026	Asap1	ArfGAP with SH3 domain, ankyrin repeat and PH domain1	51.7342	76.4823	70.3672	93.9671	72.1236	83.4625	53.32	28.194	1.45894	3.99604	1.5944	0.288344	0.498031	1.70273	4.09884	2.33072	0.204307	0.463669	1.1671	4.38783	1.12965	0.324409	0.722532	0.507173	0.482083	0.341803	3.73286	4.27778	4.50071	0.431741	0.266129	0.214486	4.03815	3.42757	4.36271	4.49109	3.97956	4.45976	4.30965	4.73272	13.8209	8.02792	19.356	21.8676	14.9048	20.9108
13197	NM_007836	Gadd45a	growth arrest and DNA-damage-inducible 45 alpha	29.0714	127.961	49.2917	65.9719	80.5498	63.3015	61.275	21.2908	2.0774	3.69219	6.09569	0.00887815	0.235772	2.33994	3.76591	2.86628	0.0911376	0.375487	1.12638	4.34206	0.391292	0.72706	0.897958	0.282083	0.734189	0.75999	3.20228	4.25706	4.42875	0.143213	0.243024	0.720086	3.30354	3.10101	4.52984	4.06363	4.1777	5.22751	3.82935	4.22939	7.76648	6.06231	21.6174	16.5853	17.1285	34.9854
13198	NM_001290183,NM_007837	Ddit3	DNA-damage inducible transcript 3	29.3506	287.977	121.148	124.188	56.3315	68.1581	92.7009	49.3549	1.53555	3.9991	1.37462	0.317793	0.519133	3.55898	4.52568	3.1267	0.0551502	0.352392	2.31773	4.88932	2.421	0.0928069	0.645988	0.678558	0.939097	0.867605	3.70167	4.32042	5.53313	0.542958	0.406987	0.766224	3.31774	4.0856	4.00247	4.1797	4.77909	6.41767	5.07396	5.10775	7.84108	14.0533	15.1178	17.8577	25.9131	78.735
13200	NM_007838	Ddost	dolichyl-di-phosphooligosaccharide-protein glycotransferase	380.29	174.548	235.78	254.46	321.288	222.775	308.395	363.075	-1.09361	6.47011	-0.687672	0.545954	0.695089	-1.52043	6.22541	-4.04029	0.0279509	0.336868	-1.39029	6.16361	-2.2384	0.0942392	0.645988	0.315377	0.246765	0.367852	6.53498	6.40589	5.9305	0.111894	0.29486	0.219938	6.6141	6.45586	6.6441	6.07611	6.49746	5.70574	5.94047	6.14528	101.595	103.381	86.2248	58.368	86.2071	47.7228
13202	NM_010027	Ddt	D-dopachrome tautomerase	72.5312	43.9308	51.3062	39.7298	62.9839	48.1962	60.1849	57.9386	-1.2955	4.18031	-2.021	0.140542	0.376382	-1.59003	4.02282	-5.08451	0.0174765	0.333944	-1.22735	3.84712	-1.56946	0.207262	0.682162	0.307346	0.209618	0.326164	4.37123	3.99773	3.70218	0.126528	0.280093	0.167124	4.4607	4.28176	4.16513	3.67437	4.15368	3.6701	3.88302	3.55342	19.3769	16.4974	16.9032	12.6276	16.8238	12.011
13204	NM_001042620,NM_007839,NR_104311	Dhx15	DEAH (Asp-Glu-Ala-His) box polypeptide 15	103.29	136.282	121.766	140.147	130.595	136.549	111.046	125.645	1.0891	5.11831	0.854093	0.503841	0.663091	1.12565	5.14179	1.15642	0.385143	0.594118	1.03356	5.20401	0.477762	0.658005	0.869783	0.21454	0.221555	0.172666	5.05711	5.18025	5.22787	0.180694	0.115659	0.128205	4.92934	5.18488	5.24702	5.24702	5.04669	5.31649	5.08087	5.28627	27.5942	35.776	35.048	35.7766	31.0413	37.2605
13205	NM_010028	Ddx3x	DEAD/H (Asp-Glu-Ala-Asp/His) box polypeptide 3, X-linked	225.25	286.957	243.877	208.409	181.496	178.796	194.936	225.145	-1.11364	5.84716	-3.07004	0.0917338	0.331356	1.1166	6.00435	0.930207	0.450465	0.642182	1.24349	5.92515	1.7626	0.201072	0.679654	0.0876094	0.296269	0.308951	5.92532	5.77003	6.08443	0	0.0876094	0.296269	5.92532	5.92532	5.75218	5.69272	5.86519	6.41483	5.99607	5.84239	60.176	64.1075	48.7087	46.8455	54.4914	78.4563
13207	NM_007840	Ddx5	DEAD (Asp-Glu-Ala-Asp) box polypeptide 5	884.601	1672.22	1307.03	1346.58	1455.5	1655.9	1238.07	718.036	2.41523	8.12946	5.86684	0.0186296	0.239437	2.04358	8.01722	4.60549	0.0282042	0.336868	-1.18186	8.66902	-1.16585	0.308766	0.716052	0.337434	0.350967	0.358128	7.51823	8.79038	8.54933	0.233221	0.243864	0.262271	7.68314	7.35331	8.71831	9.06216	8.59068	8.84972	8.36583	8.43243	236.323	204.453	390.617	433.853	346.084	457.196
13209	NM_001110826,NM_007841,NM_181324	Ddx6	DEAD (Asp-Glu-Ala-Asp) box polypeptide 6	180.956	207.704	233.877	236.002	176.781	192.962	182.538	205.694	1.03303	5.73728	0.547086	0.657881	0.773729	1.18876	5.83728	3.02003	0.163033	0.433929	1.15075	5.86118	4.57517	0.0119781	0.579856	0.126205	0.119859	0.0766912	5.71388	5.76077	5.96334	0.110481	0.0610041	0.0464762	5.63576	5.79201	5.71034	5.82857	5.74339	5.94618	5.92789	6.01596	48.3427	58.5689	47.4432	50.557	51.0257	56.7877
13211	NM_007842	Dhx9	DEAH (Asp-Glu-Ala-His) box polypeptide 9	91.7455	102.536	103.063	116.501	97.5469	100.869	99.8661	116.817	-1.08455	4.88158	-0.700906	0.602473	0.735387	-1.01757	4.92789	-0.14593	0.904193	0.94566	1.06582	4.86915	1.41347	0.241916	0.691529	0.238865	0.249651	0.112686	4.94048	4.82338	4.91534	0.230959	0.0609464	0.0947823	4.77717	5.10379	4.81288	4.76837	4.8889	4.88132	4.84227	5.02244	24.51	33.2624	26.1789	26.428	27.9161	28.034
13244	NM_007853	Degs1	delta(4)-desaturase, sphingolipid 1	64.7155	24.3012	60.7607	45.5386	30.3816	37.6143	41.9779	65.6224	-1.99136	3.84259	-6.46892	0.0125388	0.235772	-1.74114	3.95125	-2.14146	0.160239	0.431577	1.14371	3.47322	0.488626	0.663435	0.870681	0.260396	0.644762	0.686702	4.37146	3.37771	3.57143	0.0773425	0.248645	0.640106	4.31677	4.42615	3.16075	3.32334	3.64904	2.86659	4.11656	3.73116	17.2889	18.6852	8.15359	9.85512	11.7343	6.64412
13340	NM_007854	Slc29a2	solute carrier family 29 (nucleoside transporters), member 2	1.24015	2.68085	1.97086	4.04756	4.11496	1.85015	4.84834	1.44749	1.19065	0.767182	1.02301	0.384778	0.569376	1.09586	0.714556	0.690865	0.539813	0.708746	-1.08649	0.841348	-0.455248	0.675229	0.875585	0.409477	0.309249	0.455323	0.651567	0.903311	0.783636	0.167314	0.373735	0.260079	0.533258	0.769875	1.0111	0.487529	1.21131	0.678519	0.592567	1.07982	0.331308	0.412157	1.10434	0.484749	1.35528	0.732965
13345	NM_007855	Twist2	twist basic helix-loop-helix transcription factor 2	0.865419	0.439083	1.14946	2.04346	1.7693	1.77891	1.11817	1.4844	-1.09109	0.519571	-0.643803	0.629331	0.754607	-1.15463	0.471254	-0.858389	0.475509	0.661764	-1.05823	0.417654	-0.537094	0.639343	0.862122	0.278886	0.372116	0.263341	0.586251	0.460475	0.378815	0.271016	0.065785	0.254992	0.394614	0.777888	0.522534	0.467381	0.391509	0.124702	0.377065	0.634677	0.231199	0.422665	0.474832	0.466082	0.312568	0.120048
13346	NM_010043	Des	desmin	10.5702	41.3085	21.1361	56.4658	9.03927	13.0559	10.4821	44.7471	-2.26736	2.39313	-1.27667	0.42066	0.598783	1.30928	3.24398	0.389437	0.749287	0.851162	2.9686	2.54082	4.00629	0.0496401	0.645988	1.31067	1.46299	0.67867	3.05541	1.8744	3.44418	1.30338	0.138029	0.664485	2.13378	3.97704	1.71565	1.96607	1.94148	3.58729	2.7198	4.02545	2.82384	12.7412	2.42589	3.4207	2.93012	11.2941
13347	NM_001025296,NM_010044,NR_104263	Dffa	DNA fragmentation factor, alpha subunit	19.4055	30.7289	22.7667	30.2126	33.062	39.9909	38.7109	16.8013	1.5034	3.09828	7.5934	0.0139292	0.235772	1.19041	2.94113	2.0237	0.17695	0.445002	-1.26293	3.23355	-2.32255	0.0941724	0.645988	0.133401	0.214735	0.251152	2.81809	3.40632	3.06955	0.0203649	0.131837	0.213767	2.80369	2.83249	3.27293	3.40949	3.53654	3.1824	2.823	3.20323	5.18423	4.78397	8.87295	10.4778	10.821	8.40151
13349	NM_010045	Ackr1	atypical chemokine receptor 1 (Duffy blood group)	14.7824	12.3412	15.4847	31.1886	31.8173	25.4852	19.9852	7.40745	1.57697	2.55351	2.21621	0.162647	0.394691	1.22721	2.38912	0.677709	0.546587	0.713131	-1.285	2.71624	-0.913422	0.432467	0.767607	0.450843	0.713724	0.685996	2.24599	2.90314	2.54137	0.347901	0.286748	0.623191	2.49199	1.99998	3.2277	2.79764	2.68409	2.0347	2.35219	3.23723	3.94916	2.10919	8.53891	6.67725	5.58656	3.37418
13350	NM_010046	Dgat1	diacylglycerol O-acyltransferase 1	65.3653	56.7799	51.7242	44.5684	61.2438	61.0696	56.1111	51.8772	-1.13212	4.15117	-1.84679	0.271765	0.484923	-1.2858	4.05626	-2.71139	0.0790512	0.365005	-1.13575	3.96974	-1.77091	0.194331	0.677407	0.14115	0.213088	0.179618	4.24164	4.06262	3.87897	0.128583	0.0582212	0.169921	4.33256	4.15072	4.12508	4.00985	4.05294	4.04068	3.89435	3.70188	17.4625	14.7715	16.4361	16.0005	15.685	15.524
13353	NM_001289813,NM_001289814,NM_010047,NR_110380	Dgcr6	DiGeorge syndrome critical region gene 6	34.8391	33.7606	42.3764	34.6727	40.116	30.8259	44.7068	27.6752	-1.02383	3.45593	-0.159568	0.885716	0.931987	-1.02412	3.45573	-0.289097	0.791397	0.877698	-1.00029	3.43878	-0.00182933	0.998659	0.999313	0.362912	0.195286	0.390622	3.47296	3.43899	3.43857	0.0928895	0.350823	0.17178	3.53865	3.40728	3.52824	3.05216	3.73656	3.30795	3.63316	3.37461	9.30735	7.8802	10.766	8.07654	12.4971	9.23038
13356	NM_001109750,NM_010048	Dgcr2	DiGeorge syndrome critical region gene 2	93.6507	87.2057	100.438	90.6628	91.2883	93.7997	97.236	73.1551	1.04432	4.70675	0.450458	0.712513	0.811842	1.02499	4.69334	0.263381	0.828716	0.901746	-1.01886	4.72464	-0.375178	0.72727	0.898	0.204142	0.196553	0.124458	4.67557	4.73814	4.71118	0.180024	0.0962562	0.0788951	4.80287	4.54828	4.71305	4.65691	4.84446	4.6482	4.79968	4.68567	25.019	20.8301	24.4993	24.576	27.1809	23.8427
13358	NM_153150	Slc25a1	solute carrier family 25 (mitochondrial carrier, citrate transporter), member 1	183.792	84.1437	117.183	67.9654	84.2789	67.6731	98.711	129.984	-1.86467	4.97325	-2.99497	0.0725078	0.307993	-1.76	5.01866	-2.64899	0.0891698	0.374373	1.05947	4.58555	0.282188	0.791837	0.923847	0.470574	0.485337	0.511586	5.44298	4.54406	4.62741	0.312468	0.351858	0.371371	5.66393	5.22203	4.5919	4.17073	4.86955	4.5972	5.01296	4.27206	49.1005	37.0114	22.6181	17.7307	27.5932	23.0055
13360	NM_007856	Dhcr7	7-dehydrocholesterol reductase	7.29543	9.42817	5.6416	4.56754	12.7656	12.6806	10.6969	4.41922	1.26337	1.81573	2.90112	0.152179	0.386716	-1.19535	1.52075	-1.29894	0.285481	0.524298	-1.51017	1.66854	-3.43223	0.0615833	0.645988	0.170768	0.326271	0.300119	1.65491	1.99218	1.39747	0.150902	0.0799391	0.289277	1.76161	1.5482	2.0825	1.93052	1.96353	1.72394	1.29539	1.17307	1.94899	1.25832	3.42593	3.32239	2.99017	2.57773
13361	NM_010049	Dhfr	dihydrofolate reductase	2.16649	3.126	2.61243	3.86878	1.92307	1.38777	1.74533	1.83362	-1.29134	0.654131	-4.87854	0.0183976	0.23845	-1.00757	0.858612	-0.105075	0.924168	0.955841	1.28164	0.65	3.04474	0.0449091	0.645988	0.125872	0.175662	0.203648	0.864069	0.495201	0.853189	0.05113	0.115019	0.168056	0.827915	0.900223	0.554517	0.362632	0.568453	0.764556	0.748003	1.04701	0.578782	0.522102	0.516099	0.363603	0.487882	0.85467
13363	NM_007857	Dhh	desert hedgehog	0.854128	2.21822	1.32955	1.277	1.44969	1.45682	1.12573	0.505182	1.02574	0.383389	1.29242	0.324207	0.52461	1.08683	0.421298	2.19488	0.12545	0.40146	1.05956	0.441923	1.59569	0.229128	0.690038	0.0433812	0.0919451	0.0905958	0.365496	0.402157	0.48562	0.0326207	0.0285974	0.0859638	0.388562	0.34243	0.434193	0.379203	0.393076	0.584249	0.426607	0.446005	0.228182	0.143845	0.389058	0.381694	0.314681	0.606478
13367	NM_001305980,NM_001305981,NM_007858	Diaph1	diaphanous related formin 1	116.761	95.4999	121.188	133.3	97.8437	116.958	111.209	109.912	-1.0709	5.00333	-1.36476	0.290969	0.499641	-1.02102	5.03796	-0.23198	0.837307	0.906759	1.04886	4.98845	0.472254	0.668062	0.872212	0.123935	0.223215	0.252394	5.05299	4.95416	5.02298	0.0272183	0.120909	0.221549	5.07223	5.03374	4.81766	4.99704	5.04779	4.7799	5.07547	5.21357	31.193	31.2963	26.2586	30.6436	31.0868	26.1104
13368	NM_007859	Dffb	DNA fragmentation factor, beta subunit	8.08098	15.4539	11.57	12.0158	16.8978	21.0863	11.2354	6.76583	1.35533	2.09638	2.68216	0.108129	0.346564	1.19247	2.01146	2.87439	0.0814211	0.365756	-1.13658	2.23288	-1.01888	0.383211	0.748735	0.28177	0.150237	0.313982	1.88849	2.32714	2.14244	0.0411128	0.278754	0.144503	1.85942	1.91757	2.40725	2.55707	2.01711	2.30242	2.0214	2.10351	2.15885	1.92649	4.53492	5.52471	3.1407	4.22522
13370	NM_007860	Dio1	deiodinase, iodothyronine, type I	601.736	185.112	431.394	263.421	413.589	315.106	410.48	485.216	-1.12008	6.96826	-0.764753	0.533046	0.684733	-1.72811	6.64424	-2.25575	0.110889	0.390485	-1.54284	6.5667	-1.96115	0.160587	0.668843	0.322637	0.577923	0.552509	7.05054	6.88694	6.26135	0.257705	0.19412	0.517285	7.23277	6.86832	7.04967	6.67208	6.93907	5.78404	6.811	6.18901	160.755	138.16	110.996	82.5593	114.744	50.6109
13371	NM_010050	Dio2	deiodinase, iodothyronine, type II	9.4318	4.75395	5.17883	2.65036	4.62118	6.20448	6.73194	24.3784	-2.55945	1.83426	-2.13517	0.266556	0.480857	-3.04017	1.64638	-2.51213	0.224419	0.47753	-1.18782	1.14675	-1.43518	0.226127	0.689203	0.905068	0.912559	0.299687	2.63344	1.27761	1.02929	0.88377	0.195188	0.227407	2.00852	3.25836	1.11012	1.23075	1.49196	1.08053	1.2267	0.78063	2.51973	6.94149	1.2402	1.6256	1.88181	1.29976
13382	NM_007861	Dld	dihydrolipoamide dehydrogenase	94.4827	64.0534	71.1474	71.3963	73.3925	68.3575	76.4342	113.746	-1.50329	4.64058	-3.68316	0.0669622	0.301036	-1.57552	4.60437	-4.73212	0.0944717	0.37835	-1.04805	4.32184	-0.658269	0.558022	0.824686	0.243781	0.201396	0.178158	4.94395	4.35583	4.28812	0.184728	0.159074	0.0802235	4.81332	5.07457	4.38592	4.18385	4.4977	4.1959	4.32658	4.34187	25.2413	32.3878	19.6965	17.91	21.366	17.5127
13383	NM_001252433,NM_001252434,NM_001252435,NM_001252436,NM_007862,NR_045516	Dlg1	discs, large homolog 1 (Drosophila)	148.004	127.449	139.02	115.087	152.738	183.356	150.051	150.657	1.12623	5.47025	1.94363	0.185901	0.416283	-1.16992	5.27075	-2.7858	0.102318	0.384707	-1.3176	5.35402	-3.35754	0.0286761	0.635755	0.152266	0.140155	0.205272	5.38517	5.55667	5.15875	0.0185967	0.151126	0.138915	5.37202	5.39832	5.47869	5.73086	5.46046	5.2204	5.25618	4.99968	39.5397	42.8978	40.9908	48.04	41.9445	34.8455
13384	NM_007863	Mpp3	membrane protein, palmitoylated 3 (MAGUK p55 subfamily member 3)	12.3097	55.4053	24.5656	32.806	41.9977	56.5076	39.4633	4.83144	3.30619	2.68916	4.94625	0.0955218	0.334425	2.7305	2.58654	3.17778	0.0625996	0.355889	-1.21084	3.54602	-0.836824	0.476276	0.788494	0.504513	0.716574	0.57127	1.96154	3.68671	3.4107	0.469927	0.183582	0.540969	2.29382	1.62925	3.59368	3.89818	3.56826	3.9956	2.92834	3.30816	3.28857	1.3757	11.271	14.8053	11.0314	15.1482
13385	NM_001109752,NM_007864	Dlg4	discs, large homolog 4 (Drosophila)	11.3442	22.6239	18.6496	18.5097	17.5015	25.2242	19.988	6.78119	1.49149	2.3341	3.32195	0.0827742	0.320489	1.50219	2.33865	3.74971	0.107709	0.389153	1.00717	2.64537	0.0881749	0.934652	0.976184	0.264469	0.230326	0.202608	2.06347	2.64022	2.65054	0.202415	0.170212	0.1099	2.2066	1.92034	2.45229	2.78402	2.68435	2.77614	2.57207	2.6034	3.03062	1.93087	4.69691	6.60887	5.58734	6.18553
13388	NM_007865	Dll1	delta-like 1 (Drosophila)	15.4468	28.0404	24.6614	19.432	23.5184	27.9171	24.8165	10.8076	1.36714	2.66658	4.56944	0.0846838	0.322547	1.35324	2.6598	2.95866	0.0602564	0.354052	-1.01027	2.89431	-0.12001	0.913622	0.967061	0.145032	0.238877	0.21273	2.45053	2.90169	2.88695	0.128145	0.0679193	0.201596	2.54114	2.35992	2.82688	2.91868	2.95949	3.06205	2.93223	2.66656	4.12664	3.07734	6.3117	7.31442	6.93709	7.66646
13389	NM_007866	Dll3	delta-like 3 (Drosophila)	2.65655	0.819416	0.209821	0.385187	2.54265	0.922432	1.54227	1.85475	-1.35847	0.676243	-3.27277	0.0742794	0.31016	-1.70888	0.385502	-15.0404	0.000725047	0.333944	-1.25794	0.279585	-2.3705	0.118285	0.652126	0.232438	0.0850742	0.241897	0.932431	0.490444	0.159381	0.0370873	0.229461	0.0765647	0.958655	0.906206	0.708302	0.250918	0.512113	0.234561	0.0815026	0.16208	0.709703	0.528119	0.682378	0.241682	0.431118	0.224034
13400	NM_001190490,NM_001190491,NM_032418,NR_126095	Dmpk	dystrophia myotonica-protein kinase	15.3624	28.227	23.2625	32.4061	28.3116	29.3009	25.2044	12.8832	1.38249	2.76611	17.5381	0.00169461	0.235772	1.44464	2.79511	4.2126	0.0514099	0.350025	1.04495	3.04115	0.494205	0.666768	0.872043	0.0455841	0.218087	0.222336	2.54232	3.00959	3.07303	0.010163	0.0444368	0.21785	2.53514	2.54951	3.06081	2.98672	2.98125	3.0724	2.8555	3.2912	4.10411	3.66834	7.59807	7.67698	7.04552	7.71746
13401	NM_010058	Dmwd	dystrophia myotonica-containing WD repeat motif	26.2369	49.5115	44.0534	52.7512	35.1615	50.9178	45.6589	18.3818	1.48591	3.3267	3.1165	0.0589871	0.287449	1.69936	3.41441	5.26799	0.0497828	0.350025	1.14365	3.72018	1.28184	0.28802	0.709695	0.291363	0.217542	0.261656	3.05327	3.62462	3.81827	0.17854	0.230252	0.12429	3.17952	2.92703	3.359	3.7474	3.76746	3.84127	3.68408	3.92945	7.00926	5.23402	9.43638	13.3407	12.7633	13.5368
13404	NM_001278226,NM_010059,NR_103477	Dmc1	DNA meiotic recombinase 1	0.595548	3.24837	0.578646	0.788787	0.625135	2.72811	1.37601	0.657526	1.07016	0.394555	0.634753	0.572088	0.714087	1.06235	0.389859	0.446145	0.68977	0.810798	-1.00735	0.441174	-0.0471124	0.96486	0.986412	0.255728	0.330008	0.388416	0.348663	0.446489	0.435924	0.108246	0.231688	0.31175	0.272121	0.425205	0.206234	0.668535	0.464697	0.79218	0.213085	0.302506	0.159102	0.187223	0.167769	0.714778	0.384644	0.888129
13405	NM_001314034,NM_001314035,NM_001314036,NM_001314037,NM_001314038,NM_007868	Dmd	dystrophin, muscular dystrophy	32.109	21.0208	23.9851	20.822	30.8357	26.3284	25.3762	28.7037	-1.35581	3.21539	-4.41423	0.0467991	0.271353	-1.58563	3.09209	-10.4507	0.00829002	0.333944	-1.16951	2.88814	-1.91985	0.139891	0.661238	0.172166	0.109993	0.203805	3.44245	3.0033	2.7774	0.0100762	0.171871	0.10953	3.43532	3.44957	3.18147	2.83852	2.98991	2.68409	2.89799	2.75011	8.57798	8.17305	8.27547	6.89817	7.09352	5.74725
13411	NM_010060	Dnah11	dynein, axonemal, heavy chain 11	4.22288	3.57732	4.56915	2.85775	10.8808	12.3767	7.38458	5.23027	1.2321	1.63547	1.28567	0.358309	0.549384	-1.46559	1.18442	-2.4279	0.188959	0.45329	-1.80575	1.29846	-6.09377	0.00400731	0.495144	0.348033	0.333683	0.242336	1.49183	1.79295	0.940354	0.294741	0.18508	0.156435	1.28342	1.70024	1.89823	1.90138	1.57924	0.86951	1.11968	0.831874	1.12815	1.48926	2.92012	3.24274	2.06425	0.978065
13417	NM_013811	Dnah8	dynein, axonemal, heavy chain 8	0.105808	0.465503	0.792726	1.25399	0.301305	1.13372	0.285839	0.21121	1.0443	0.134778	0.728535	0.519624	0.674834	1.12961	0.174063	1.70733	0.188016	0.452158	1.0817	0.219067	1.02256	0.368042	0.740135	0.138762	0.170202	0.191902	0.10709	0.169625	0.28292	0.0754895	0.116432	0.152545	0.0537106	0.160469	0.101899	0.304068	0.10291	0.134069	0.275781	0.438909	0.028267	0.06014	0.080862	0.297039	0.079902	0.127272
13418	NM_001190817,NM_007869	Dnajc1	DnaJ heat shock protein family (Hsp40) member C1	38.1347	55.9997	45.0031	40.6855	51.4063	63.1311	44.7717	35.0875	1.1648	3.77791	2.34187	0.137773	0.37428	1.07211	3.71936	0.78109	0.514627	0.69194	-1.08646	3.82927	-0.757836	0.494506	0.79633	0.162075	0.222236	0.273414	3.66948	3.88956	3.76993	0.0212369	0.160678	0.221219	3.65446	3.68449	3.87111	4.05866	3.73889	4.0138	3.7138	3.58218	10.1878	9.99077	13.796	16.5406	12.5153	15.3107
13423	NM_010062	Dnase2a	deoxyribonuclease II alpha	30.3718	29.1919	32.026	22.9828	20.2189	27.2196	21.1477	36.5765	-1.73025	3.1293	-3.91346	0.114721	0.353156	-1.38094	3.30867	-2.11631	0.188755	0.453224	1.25295	2.91683	2.44802	0.0822495	0.645988	0.294538	0.330813	0.230178	3.54968	2.7587	3.08403	0.267589	0.123079	0.194508	3.36047	3.73889	2.63638	2.88253	2.75719	3.11567	3.26078	2.87564	8.1139	10.4147	5.42619	7.13166	5.91152	7.98128
13424	NM_030238	Dync1h1	dynein cytoplasmic 1 heavy chain 1	252.995	273.837	282.235	304.795	268.654	290.449	291.445	219.299	1.35576	6.20018	4.12061	0.0919678	0.331555	1.26285	6.15055	2.91249	0.108907	0.390085	-1.07357	6.3722	-1.32453	0.263254	0.700335	0.15715	0.175272	0.133926	5.98451	6.42361	6.3212	0.136894	0.0771757	0.109453	6.08131	5.88771	6.35969	6.50935	6.4018	6.35521	6.19877	6.40961	67.5882	62.4428	72.0993	76.099	81.469	74.8689
13426	NM_001191023,NM_001191025,NM_001191026,NM_001191027,NM_010063	Dync1i1	dynein cytoplasmic 1 intermediate chain 1	0.980364	0.36588	1.33653	1.23694	1.84804	0.972377	0.63718	0.428044	-1.01822	0.355525	-0.216722	0.842329	0.902357	-1.0325	0.344948	-0.35971	0.743113	0.847536	-1.01402	0.332543	-0.13712	0.897616	0.962111	0.196514	0.211276	0.253771	0.368786	0.34274	0.32265	0.097097	0.170851	0.187643	0.437444	0.300128	0.539062	0.261406	0.227752	0.106002	0.428196	0.433751	0.261906	0.121881	0.495964	0.254767	0.178114	0.100034
13427	NM_001198872,NM_001198873,NM_001198874,NM_001198875,NM_001198876,NM_001198877,NM_001198878,NM_001347173,NM_010064	Dync1i2	dynein cytoplasmic 1 intermediate chain 2	95.3024	91.3157	100.317	105.181	91.1842	95.2546	101.895	108.513	-1.11344	4.84356	-1.25154	0.332065	0.529767	-1.09183	4.85791	-1.15838	0.403063	0.606432	1.0198	4.78079	0.323899	0.765224	0.91256	0.190224	0.161462	0.151238	4.9217	4.76667	4.79495	0.140325	0.128429	0.0798676	4.82247	5.02092	4.7085	4.67762	4.91389	4.71372	4.79775	4.87338	25.4603	30.8978	24.4714	24.9572	28.4833	24.9664
13429	NM_001301737,NM_010065,NR_125959	Dnm1	dynamin 1	5.67008	22.3975	18.3375	9.8169	15.5142	18.9746	14.4437	4.12585	1.76776	1.88509	16.4498	0.000645537	0.235772	1.84427	1.90955	3.33579	0.0775953	0.364641	1.04328	2.3707	0.228698	0.839364	0.941363	0.0832028	0.457888	0.462944	1.51841	2.34033	2.40146	0.0336718	0.076085	0.456648	1.54222	1.4946	2.30411	2.42776	2.28912	2.76332	2.55266	1.88838	1.51477	1.17479	4.1636	4.97144	4.03752	6.12364
13430	NM_001039520,NM_001253893,NM_001253894,NM_007871	Dnm2	dynamin 2	108.961	143.84	132.022	144.343	156.482	157.334	138.204	77.3215	1.57173	5.11987	3.26081	0.166418	0.397601	1.41491	5.04822	2.45253	0.208963	0.466454	-1.11084	5.38006	-1.89658	0.135532	0.660285	0.287082	0.295614	0.138494	4.80407	5.45642	5.30477	0.27443	0.0842881	0.109892	4.99812	4.61002	5.52016	5.48826	5.36085	5.40328	5.18625	5.3248	29.1091	22.0164	41.9955	41.2224	38.6329	39.3269
13433	NM_001199431,NM_001199432,NM_001199433,NM_001314011,NM_010066	Dnmt1	DNA methyltransferase (cytosine-5) 1	44.7566	76.9404	83.608	84.4157	72.631	92.8263	67.012	33.5824	1.6144	4.0777	4.56951	0.0280146	0.245085	1.71902	4.11911	6.82379	0.0720875	0.360625	1.06481	4.48288	0.84374	0.476485	0.7885	0.237429	0.164707	0.185971	3.74681	4.43781	4.5284	0.15639	0.178647	0.0516787	3.8574	3.63623	4.37146	4.64014	4.30183	4.47046	4.54499	4.56974	11.9568	9.56222	19.4922	24.3209	18.7322	21.0361
13434	NM_010067	Trdmt1	tRNA aspartic acid methyltransferase 1	6.2029	10.918	8.12688	6.26015	6.6646	7.84915	6.76803	7.23228	-1.27335	1.61832	-1.90856	0.301304	0.506785	-1.10515	1.72837	-0.649073	0.582693	0.7381	1.1522	1.5522	1.56495	0.25084	0.694703	0.259332	0.339563	0.226211	1.80199	1.45337	1.65775	0.256305	0.0395087	0.222734	1.62076	1.98323	1.42397	1.43786	1.49828	1.89216	1.63221	1.44889	1.65712	2.05931	1.78859	2.05651	1.8919	2.98506
13435	NM_001271753,NM_007872,NM_153743	Dnmt3a	DNA methyltransferase 3A	34.5125	78.2557	66.4159	76.8019	67.4825	74.4955	63.2127	32.2099	1.64163	3.89578	17.5877	0.0007908	0.235772	1.77998	3.94867	9.74868	0.00497731	0.333944	1.08428	4.32769	1.36853	0.281034	0.709308	0.064268	0.144963	0.147738	3.55459	4.26972	4.38645	0.0407315	0.0497124	0.139123	3.52579	3.58339	4.26713	4.32068	4.22135	4.49194	4.22878	4.43863	9.22009	9.1714	18.1105	19.5182	17.6702	21.3957
13436	NM_001003960,NM_001003961,NM_001003963,NM_001122997,NM_001271744,NM_001271745,NM_001271746,NM_001271747,NM_010068	Dnmt3b	DNA methyltransferase 3B	2.47039	5.77825	4.22386	6.92809	5.42189	6.5371	5.22553	2.06638	1.24571	1.09309	8.3576	0.0429888	0.266893	1.25805	1.09922	2.28227	0.136152	0.4129	1.0099	1.27009	0.100518	0.928951	0.973098	0.0553535	0.248839	0.244909	0.94603	1.263	1.27721	0.0500233	0.0236997	0.24376	0.910659	0.981402	1.23593	1.28002	1.27305	1.2316	1.05948	1.54056	0.65997	0.588379	1.45509	1.71275	1.46072	1.57981
13437	NM_001110831,NM_016878	Dnpep	aspartyl aminopeptidase	78.713	85.1134	88.9577	94.2818	95.7102	82.6907	85.6264	104.033	-1.09402	4.70668	-0.60265	0.629404	0.754636	-1.07874	4.71696	-0.545902	0.67667	0.803336	1.01417	4.65244	0.213402	0.845921	0.943242	0.316473	0.28582	0.164718	4.77195	4.6423	4.6626	0.278133	0.150987	0.0658404	4.57528	4.96862	4.78074	4.4813	4.66487	4.61232	4.63835	4.73712	21.0284	29.6222	25.686	21.6654	23.9356	23.2706
13445	NM_013812	Cdk2ap1	CDK2 (cyclin-dependent kinase 2)-associated protein 1	76.9177	52.1276	82.7223	90.1306	75.8174	71.4465	74.3774	68.7134	-1.09276	4.4463	-1.80655	0.172665	0.404205	-1.10159	4.4404	-0.595559	0.609688	0.756527	-1.00808	4.37696	-0.0483882	0.965311	0.986619	0.117825	0.404528	0.415734	4.51075	4.38277	4.37116	0.0484291	0.107412	0.401619	4.54499	4.4765	4.43291	4.25946	4.45594	3.91531	4.52527	4.67289	20.5487	19.5654	20.3473	18.7193	20.7911	14.2521
13447	NM_007873	Doc2b	double C2, beta	0.265888	0.888667	1.1032	0.772999	1.19744	0.528508	0.967757	0.136267	1.11952	0.184964	2.31731	0.142725	0.377982	1.13653	0.191929	5.66037	0.0219133	0.333944	1.01519	0.294217	0.284235	0.79606	0.92469	0.121442	0.0558428	0.13256	0.120659	0.283541	0.305294	0.0121294	0.120834	0.0545096	0.129236	0.112083	0.368085	0.145143	0.337394	0.254857	0.363122	0.297904	0.071033	0.0388	0.321359	0.138472	0.270522	0.242968
13448	NM_001291799,NM_010070	Dok1	docking protein 1	14.8894	12.0962	19.7497	20.6575	18.7722	20.2907	20.2273	14.3813	-1.00084	2.58408	-0.0117198	0.991733	0.995598	-1.08706	2.52375	-0.499681	0.657857	0.790975	-1.08616	2.52316	-0.51143	0.65457	0.868455	0.156655	0.408813	0.4038	2.58469	2.58348	2.46425	0.119612	0.101161	0.390923	2.50011	2.66926	2.53997	2.51136	2.69912	2.01676	2.63667	2.73932	3.97774	4.09491	5.03795	5.31625	5.65423	3.30718
13449	NM_010071	Dok2	docking protein 2	4.88922	9.38433	10.692	25.0209	7.49052	10.9588	3.82452	4.151	-1.00721	1.44632	-0.0455465	0.967517	0.982275	1.69097	1.79078	1.93252	0.189452	0.453827	1.70317	1.78438	1.7126	0.180039	0.675949	0.391421	0.677628	0.776943	1.45151	1.44114	2.20936	0.0661386	0.385793	0.674392	1.40474	1.49828	1.53129	1.77388	1.01826	1.71695	1.93312	2.97802	1.30617	1.18195	2.01025	2.87125	1.06909	2.56575
13476	NM_007874	Reep5	receptor accessory protein 5	140.01	63.7193	109.095	88.838	82.1148	80.0397	93.0709	151.709	-1.6957	4.95672	-6.40439	0.00851832	0.235772	-1.69764	4.95583	-3.43192	0.0621772	0.355217	-1.00115	4.58957	-0.00693685	0.994918	0.998235	0.197392	0.380787	0.4123	5.35228	4.5904	4.58875	0.0835803	0.178823	0.371501	5.29318	5.41138	4.55721	4.4305	4.78349	4.18946	4.92418	4.6526	37.404	43.1973	22.0374	20.9708	26.0166	17.4213
13478	NM_007875	Dpagt1	dolichyl-phosphate (UDP-N-acetylglucosamine) acetylglucosaminephosphotransferase 1 (GlcNAc-1-P transferase)	23.5904	27.8873	31.2946	39.489	44.4046	39.0196	42.4777	33.8869	1.17064	3.4565	0.720426	0.58435	0.722226	-1.04892	3.31009	-0.207212	0.860864	0.921056	-1.2279	3.42072	-1.70874	0.172236	0.674367	0.456714	0.491596	0.300234	3.34472	3.57202	3.27582	0.424331	0.16891	0.248213	3.04468	3.64477	3.67134	3.37699	3.66772	3.0561	3.2263	3.54506	6.30222	9.64892	11.917	10.2233	11.874	7.62458
13479	NM_007876	Dpep1	dipeptidase 1 (renal)	66.8879	54.6959	57.3095	36.6595	72.9129	59.0508	69.683	70.0753	-1.14623	4.32928	-1.28153	0.296088	0.503071	-1.52685	4.11225	-3.05426	0.0701675	0.359793	-1.33206	4.0198	-1.78158	0.155972	0.66858	0.256881	0.3392	0.402162	4.42885	4.23195	3.81829	0.0982603	0.237345	0.324656	4.35937	4.49833	4.37798	3.95809	4.35979	3.97771	4.03241	3.44474	17.8693	19.9532	19.5678	15.4716	19.4788	14.9543
13480	NM_001310084,NM_010072	Dpm1	dolichol-phosphate (beta-D) mannosyltransferase 1	32.7433	23.1364	33.7663	32.1364	29.8634	23.9867	24.1311	37.6993	-1.61878	3.25381	-3.53695	0.0639386	0.295048	-1.3969	3.37004	-2.11558	0.1319	0.408232	1.15884	3.02934	1.0368	0.363827	0.737512	0.302597	0.36281	0.355306	3.61977	2.92486	3.13754	0.220175	0.207576	0.288365	3.46408	3.77546	3.13338	2.71824	2.92296	2.8057	3.32717	3.27976	8.74745	10.7345	8.01451	6.28463	6.7455	6.32566
13481	NM_010073	Dpm2	dolichol-phosphate (beta-D) mannosyltransferase 2	44.0294	45.1297	41.2843	40.553	47.596	54.2402	44.6341	41.3681	-1.05888	3.81882	-2.1031	0.127244	0.36531	-1.17598	3.74155	-5.06099	0.0154041	0.333944	-1.11058	3.70134	-3.03111	0.0416292	0.645988	0.0634781	0.0762486	0.0864661	3.86031	3.77777	3.62645	0.0344015	0.053348	0.068047	3.83598	3.88464	3.76255	3.83707	3.73368	3.70442	3.59591	3.57902	11.7625	11.7791	12.7735	14.2112	12.4768	12.3388
13482	NM_001159543,NM_010074	Dpp4	dipeptidylpeptidase 4	41.7132	31.7343	28.8808	16.9139	34.9065	40.9456	30.9114	35.7121	-1.3148	3.53556	-5.93866	0.0115656	0.235772	-1.72849	3.32035	-3.43079	0.0718977	0.360356	-1.31464	3.14011	-1.67459	0.221096	0.686247	0.111109	0.39744	0.408213	3.73849	3.34364	2.94897	0.0428139	0.102529	0.395127	3.76876	3.70822	3.35016	3.44276	3.23801	3.22597	3.12446	2.4965	11.1438	10.1686	9.36794	10.728	8.64081	8.67638
13486	NM_026106	Dr1	down-regulator of transcription 1	25.1741	27.3054	27.0211	30.9779	20.4266	28.2738	24.9907	38.2507	-1.52276	3.14083	-1.74094	0.300929	0.506543	-1.28329	3.27392	-1.05939	0.471443	0.658689	1.18661	2.97296	2.04269	0.122608	0.655386	0.503201	0.484798	0.209302	3.45878	2.8521	3.09894	0.471399	0.176053	0.113193	3.12546	3.79211	2.64974	2.93647	2.97008	3.02309	3.04468	3.22905	6.72532	10.8915	5.48195	7.40788	6.98577	7.46549
13488	NM_001291801,NM_010076	Drd1	dopamine receptor D1	0.131764	0.470829	0.385493	0.227518	0.628857	0.370665	0.173906	0.475092	-1.05158	0.15579	-0.536861	0.672322	0.784819	-1.04794	0.158907	-0.524622	0.691136	0.811595	1.00347	0.126155	0.112145	0.919643	0.968749	0.195868	0.18253	0.0771991	0.196236	0.12368	0.128679	0.181276	0.0741853	0.02136	0.0680547	0.324418	0.206928	0.0995456	0.064568	0.137208	0.144457	0.104372	0.035201	0.135277	0.168768	0.097116	0.048613	0.128728
13494	NM_007879	Drg1	developmentally regulated GTP binding protein 1	95.0514	70.3623	81.9306	76.6052	82.7178	79.9876	84.6385	111.932	-1.30989	4.73835	-2.91403	0.128619	0.366719	-1.42226	4.67609	-3.96875	0.101511	0.384266	-1.08578	4.48787	-1.45249	0.223301	0.687596	0.199491	0.188151	0.141591	4.93708	4.54763	4.42889	0.166056	0.110553	0.0884657	4.81966	5.0545	4.5691	4.42792	4.64587	4.3375	4.5141	4.43508	25.3932	31.8715	22.1992	20.9571	23.6594	19.2376
13495	NM_021354	Drg2	developmentally regulated GTP binding protein 2	55.5849	59.1616	57.8239	59.8611	67.1769	75.2468	64.1373	48.4062	1.13409	4.18631	3.97387	0.0477321	0.273496	-1.01204	4.08788	-0.433703	0.71811	0.830956	-1.14775	4.17747	-5.88904	0.00710794	0.557088	0.0706688	0.0590856	0.058472	4.09652	4.27806	4.07925	0.0503299	0.0496082	0.0309516	4.13211	4.06093	4.25946	4.33428	4.24044	4.09585	4.04354	4.09836	14.8496	13.7831	18.0285	19.715	17.9286	16.1752
13496	NM_001288625,NM_001288626,NM_007880	Arid3a	AT rich interactive domain 3A (BRIGHT-like)	10.923	15.0509	13.7814	16.848	14.2624	16.1319	14.1678	8.48322	1.06233	2.18833	3.09019	0.0771684	0.313685	1.13402	2.23403	2.06981	0.159755	0.431373	1.06748	2.279	1.08602	0.382995	0.748735	0.0437341	0.150258	0.150258	2.14515	2.23238	2.3266	0.0309257	0.0309237	0.147041	2.16701	2.12328	2.20696	2.22338	2.26681	2.27191	2.21473	2.49315	2.9181	2.4155	3.82764	4.22663	3.96039	4.11503
13497	NM_010078	Drp2	dystrophin related protein 2	1.11726	5.67652	4.02283	4.21551	4.40248	2.79637	3.30837	0.305934	1.45384	0.559864	3.06907	0.0754249	0.311691	1.7002	0.626777	5.25516	0.0727545	0.361414	1.16945	0.998023	1.78417	0.17475	0.675256	0.273411	0.213573	0.219233	0.351605	0.891476	1.11731	0.190137	0.196473	0.0972695	0.486052	0.217158	1.07069	0.681394	0.922347	1.21892	1.02506	1.10793	0.298479	0.087111	1.18151	0.732663	0.924805	1.552
13498	NM_007881	Atn1	atrophin 1	27.3534	62.4069	43.8892	55.962	57.8666	57.3097	50.775	10.4765	2.25421	3.32032	2.60934	0.229751	0.452718	2.23952	3.31636	2.47785	0.208776	0.466454	-1.00656	3.95328	-0.0640639	0.954016	0.982173	0.636818	0.678809	0.254983	2.78538	3.958	3.94857	0.63297	0.069898	0.245216	3.23296	2.3378	4.03871	3.91776	3.91753	4.15733	3.67853	4.00985	7.30752	2.98306	15.5298	15.0154	14.1934	17.0625
13506	NM_001317363,NM_001317365,NM_013505	Dsc2	desmocollin 2	36.9315	31.9814	33.9019	33.1494	20.865	26.4677	30.4357	45.4598	-1.85648	3.32941	-3.57941	0.0564265	0.283218	-1.42237	3.54222	-2.61786	0.222584	0.476242	1.3052	3.09909	2.36886	0.132888	0.660285	0.38699	0.276257	0.280969	3.80548	2.91291	3.29718	0.271234	0.276032	0.0524417	3.61369	3.99727	2.67654	2.84592	3.21627	3.23702	3.33324	3.32128	9.86634	12.9442	5.5996	6.93467	8.50785	8.74396
13511	NM_007883	Dsg2	desmoglein 2	89.1038	65.9045	74.9972	71.7631	53.0719	65.5053	70.2589	65.7282	-1.36266	4.35263	-2.2001	0.13809	0.374399	-1.19118	4.45358	-1.5709	0.331002	0.556639	1.14396	4.23104	1.37984	0.278274	0.708247	0.316089	0.232024	0.243561	4.58156	4.13514	4.32917	0.217285	0.229564	0.0813783	4.73521	4.42792	3.91448	4.11826	4.37267	4.24014	4.39971	4.34766	23.8043	18.7154	14.243	17.1627	19.6398	18.0188
[truncated: 14,474 more rows]
[truncated: 10 more columns]
